# Supplementary material for: Pathological molecular mechanism of symptomatic late-onset Fuchs endothelial corneal dystrophy by bioinformatic analysis
Source: PLoS One. 2018 May 22;13(5):e0197750. doi: 10.1371/journal.pone.0197750 (PMC5963778; doi:10.1371/journal.pone.0197750)
Supplement: S1 Table — (XLSX) [file pone.0197750.s002.xlsx]

## Sheet: FECD VS CTRL_GO_BP_UP
Category	Term	Count	%	PValue	Genes	List Total	Pop Hits	Pop Total	Fold Enrichment	Bonferroni	Benjamini	FDR
GOTERM_BP_DIRECT	GO:0007165~signal transduction	69	12.2995	2.38196e-08	EDN3, FGF7, FGF9, TLR3, IQGAP2, CD53, IL15, PRKG1, SKAP2, ARHGAP15, TNFRSF11B, ANK1, ANK2, EVI2A, GUCY1A2, CASP1, PLCB1, DEPDC7, PRKCH, PDE4D, PDE10A, HUNK, THBD, LILRB4, PDE5A, ROR2, GNB4, MCC, EXT1, CLEC5A, CHL1, SRGAP2, NOSTRIN, FPR3, GNG11, APBB1IP, CD74, FAM13B, FCGR1A, TEK, IL2RG, CD4, INPP5D, HPGDS, TYROBP, CSF1R, FYB, MRC1, TGFBR1, MET, IGF1, RCAN1, OR51E1, ITPR2, TNFSF8, CORO1C, LYVE1, P…	490	1161	16792	2.03668	6.33582e-05	1.056e-05	4.23167e-05
GOTERM_BP_DIRECT	GO:0006955~immune response	44	7.84314	7.85037e-13	HLA-DQB1, GPR183, PXDN, LST1, IL18, CCR1, SUSD2, GPR65, OAS1, IL15, OAS2, HLA-DMB, HLA-DMA, C1QC, CD74, TNFRSF11B, FCGR1A, HLA-DRB5, SEMA3C, IL2RG, CD4, HLA-DPB1, FCGR3A, FYB, CMKLR1, NCF4, SAMHD1, ACKR4, HLA-DQA2, VAV1, HLA-DQA1, PDCD1LG2, TNFSF8, IGSF6, CD86, RGS1, FCGR2B, CXCL14, IRF8, HLA-DPA1, TNFAIP1, HLA-DRA, LCP2, BMP6	490	421	16792	3.5816	2.0882e-09	2.0882e-09	1.39466e-09
GOTERM_BP_DIRECT	GO:0007155~cell adhesion	37	6.59537	7.32954e-08	PLXNC1, NUAK1, CCR1, IGFBP7, TNC, ITGB2, POSTN, FER, ITGAM, SEMA5A, CD9, ITGAX, ITGB8, CD4, ROBO2, ENTPD1, SELPLG, SPP1, FN1, CYR61, SVEP1, OLR1, EGFL6, MPDZ, HCK, PCDH10, MCAM, COL4A6, LAMA1, ITGA9, LYVE1, OMD, PECAM1, CX3CR1, COL1A1, CNTN3, CHL1	490	459	16792	2.76246	0.000194947	2.78519e-05	0.000130213
GOTERM_BP_DIRECT	GO:0043547~positive regulation of GTPase activity	36	6.41711	2.34552e-05	FGFR2, FGF7, FGF9, ARHGEF28, PREX1, CYTH4, ARHGAP18, PLEKHG4B, ARHGAP15, FAM13B, RCBTB2, DOCK2, WNT4, RASGRP3, TEK, ANGPT1, IL2RG, DENND5B, PLCB1, DOCK10, DEPDC7, MCF2, SRGAP2C, NCKAP1L, DOCK5, VAV1, ELMO1, DOCK4, P2RY12, RGS1, ADAP2, JUN, HBEGF, GFRA1, CHN2, SRGAP2	490	565	16792	2.18354	0.060485	0.00311471	0.0416611
GOTERM_BP_DIRECT	GO:0035556~intracellular signal transduction	31	5.52585	2.68787e-06	NRG3, NUAK1, ARHGEF28, PREX1, EDN1, FER, STK17A, GUCY1A2, INPP5D, DCX, PLCB1, PLCB2, DCLK1, TYROBP, FYB, DEPDC7, MCF2, TGFBR1, PRKCH, DCDC2, DGKI, CCDC68, HUNK, RASSF5, DUSP1, CDC42BPA, DEPTOR, CHN2, UNC13C, LCP2, IGFBP5	490	403	16792	2.63611	0.00712424	0.000510565	0.00477502
GOTERM_BP_DIRECT	GO:0006954~inflammatory response	29	5.16934	6.71234e-06	C3AR1, NDST1, AIF1, CCR1, IL18, LY86, TLR3, FPR3, ITGB2, IL15, TLR7, TNFRSF11B, FOLR2, AOAH, SPP1, CSF1R, TNIP3, HAVCR2, PIK3CG, NOX4, OLR1, HCK, LYZ, ACKR1, CDO1, EPHA2, CD180, CYBB, BMP6	490	379	16792	2.6222	0.0176964	0.00118962	0.0119241
GOTERM_BP_DIRECT	GO:0030198~extracellular matrix organization	26	4.63458	5.73527e-10	PXDN, TNC, POSTN, ITGB2, VIT, ITGAM, TNFRSF11B, ITGAX, ITGB8, LOX, SPP1, CYR61, FN1, RECK, MATN3, EGFL6, FBN1, HSPG2, ECM2, COL4A6, COL4A5, LAMA1, ITGA9, PECAM1, COL1A1, MFAP5	490	196	16792	4.54594	1.52558e-06	7.6279e-07	1.0189e-06
GOTERM_BP_DIRECT	GO:0008284~positive regulation of cell proliferation	25	4.45633	0.00521424	FGFR2, EDN3, FGF7, FGF9, TNC, EDN1, BCL2L1, FER, ESM1, IL15, TGFB2, FOLR2, BCL2, CSF1R, FN1, FLT1, TGFBR1, HCK, IGF1, NTRK3, CD86, CCND2, HBEGF, BAMBI, TSHR	490	466	16792	1.83849	0.999999	0.216487	8.86934
GOTERM_BP_DIRECT	GO:0007267~cell-cell signaling	22	3.92157	1.83058e-05	FGFR2, EDN3, BMP3, BST2, FGF9, IL18, CCR1, EDN1, ITGB2, IL15, TGFB2, TNFSF8, SEMA5A, C1QA, CD86, BDNF, CXCL14, TEK, FJX1, SEMA3B, TSHR, CYR61	490	254	16792	2.96821	0.0475274	0.00270156	0.0325162
GOTERM_BP_DIRECT	GO:0042493~response to drug	22	3.92157	0.000240534	SLC8A1, NCKAP1L, CTPS1, ABCB1, FOSB, ABCG2, TGFB2, CD86, TNFRSF11B, CYBB, SLC1A2, CCND1, SLC1A3, JUN, BCL2, SEMA3C, WFDC1, COL1A1, LOX, HTR1D, NFATC2, CPB2	490	304	16792	2.48002	0.472653	0.0225943	0.426459
GOTERM_BP_DIRECT	GO:0006468~protein phosphorylation	22	3.92157	0.0268574	PIK3CG, FYB, NUAK1, HCK, TGFBR1, MYLK4, PRKCH, CDK6, FER, STK17A, PRKG1, TBCK, TRIB2, TGFB2, IRAK3, HUNK, CCND1, PLK2, SCYL2, MAPK4, CDC42BPA, DCLK1	490	456	16792	1.65335	1	0.518809	38.3477
GOTERM_BP_DIRECT	GO:0030335~positive regulation of cell migration	21	3.74332	4.3943e-07	BMP4, FLT1, AIF1, TGFBR1, CCR1, EDN1, IGF1, FER, SNAI2, MCAM, SEMA5A, NTRK3, CORO1A, SEMA3F, HBEGF, SEMA3C, ROR2, SEMA3B, COL1A1, CSF1R, CYR61	490	184	16792	3.91118	0.0011682	0.000129868	0.000780666
GOTERM_BP_DIRECT	GO:0045087~innate immune response	21	3.74332	0.0273302	HAVCR2, PIK3CG, NCF2, BST2, LY86, TLR3, FER, C1QC, TLR7, CD180, CD84, C1QA, C1QB, CORO1A, CYBB, FCER1G, TREM2, CLEC5A, MX2, TYROBP, CSF1R	490	430	16792	1.67362	1	0.521502	38.8776
GOTERM_BP_DIRECT	GO:0001501~skeletal system development	20	3.56506	1.71303e-08	MATN3, BMP3, NOG, ARSE, CMKLR1, TGFBR1, FBN1, IGF1, POSTN, NPR3, GJA5, EPHA2, PRELP, TGFB2, TNFRSF11B, CLEC3A, COL1A1, EXT1, PAPSS2, BMP6	490	137	16792	5.00283	4.55655e-05	9.11326e-06	3.04327e-05
GOTERM_BP_DIRECT	GO:0050900~leukocyte migration	19	3.38681	1.51879e-08	C3AR1, CAV1, OLR1, ITGB2, FPR3, ITGAM, CD74, CD84, THBD, ITGAX, PECAM1, TEK, FCER1G, ANGPT1, COL1A1, INPP5D, SELPLG, PROS1, FN1	490	122	16792	5.33704	4.0399e-05	1.00999e-05	2.6982e-05
GOTERM_BP_DIRECT	GO:0007411~axon guidance	17	3.0303	1.6657e-05	MATN2, FLRT2, KIF5C, PTPRO, SLIT2, TGFB2, BDNF, TENM2, SEMA3F, MEG3, ETV1, SEMA3C, ROBO2, SEMA3B, EXT1, CHL1, CSF1R	490	159	16792	3.66402	0.0433407	0.00260296	0.0295878
GOTERM_BP_DIRECT	GO:0001525~angiogenesis	17	3.0303	0.000859293	FGFR2, PIK3CG, CAV1, FLT1, FGF9, IL18, HSPG2, ESM1, MCAM, MMP2, GJA5, TGFB2, JUN, PECAM1, TEK, ANGPT1, FN1	490	223	16792	2.61246	0.898399	0.0632458	1.51563
GOTERM_BP_DIRECT	GO:0050852~T cell receptor signaling pathway	16	2.85205	2.7974e-05	HLA-DQB1, PTPRJ, FYB, PTPRC, PTPN22, PDE4D, HLA-DQA2, HLA-DQA1, HLA-DRB5, CD4, HLA-DPA1, INPP5D, HLA-DPB1, HLA-DRA, LCP2, CD28	490	148	16792	3.7048	0.0717108	0.00353715	0.0496855
GOTERM_BP_DIRECT	GO:0070374~positive regulation of ERK1 and ERK2 cascade	16	2.85205	0.000189654	HAVCR2, NOX4, BMP4, FGFR2, GPR183, CCR1, PTPN22, SCIMP, CD74, GLIPR2, JUN, TEK, ANGPT1, TREM2, PLA2G5, CSF1R	490	175	16792	3.1332	0.396209	0.0192178	0.336394
GOTERM_BP_DIRECT	GO:0010628~positive regulation of gene expression	16	2.85205	0.0101363	MEF2C, CAV1, NOG, FGF9, LRRC32, TNC, TGFBR1, TLR3, PTPN22, CDK6, TGFB2, NTRK3, ANK2, ITGB8, FN1, CD28	490	262	16792	2.09279	1	0.293504	16.556
GOTERM_BP_DIRECT	GO:0001649~osteoblast differentiation	15	2.6738	1.89282e-06	BMP4, MEF2C, CYP24A1, BMP3, NOG, FGF9, TNC, LRRC17, SNAI2, EPHA2, COL1A1, SPP1, IGFBP5, CYR61, BMP6	490	104	16792	4.9427	0.00502226	0.000419488	0.00336264
GOTERM_BP_DIRECT	GO:0006898~receptor-mediated endocytosis	15	2.6738	0.00112262	MRC1, MSR1, OLR1, MASP1, SUSD2, HBA2, ACKR4, CD163, HSPH1, FOLR2, FCGR1A, LOXL4, HBB, PRSS12, VLDLR	490	186	16792	2.76366	0.949604	0.0775779	1.97572
GOTERM_BP_DIRECT	GO:0018108~peptidyl-tyrosine phosphorylation	14	2.49554	0.000543385	FGFR2, NTRK3, FLT1, FGF7, FGF9, HCK, TEK, MET, HBEGF, ROR2, FER, TTN, EPHA2, CSF1R	490	153	16792	3.13576	0.764442	0.0428662	0.960966
GOTERM_BP_DIRECT	GO:0000165~MAPK cascade	14	2.49554	0.0440359	MEF2C, FGFR2, CAV1, FGF7, NDST1, FGF9, IL18, RASGRP3, MAPK4, TEK, GFRA1, HBEGF, IL2RG, ANGPT1	490	262	16792	1.83119	1	0.625405	55.0701
GOTERM_BP_DIRECT	GO:0007166~cell surface receptor signaling pathway	14	2.49554	0.0588397	EDN3, PTPRC, CCR1, MET, EDN1, TSPAN13, CD53, IGSF6, CD9, LAMA1, CD37, GFRA1, CD4, CD28	490	274	16792	1.75099	1	0.694584	65.9497
GOTERM_BP_DIRECT	GO:0007399~nervous system development	14	2.49554	0.0782907	MEF2C, RBFOX1, NOG, ENC1, ZEB2, SEMA5A, BDNF, ST8SIA4, GFRA1, CNTN3, DCX, TSHR, DCLK1, VLDLR	490	287	16792	1.67168	1	0.757649	76.5039
GOTERM_BP_DIRECT	GO:0042102~positive regulation of T cell proliferation	13	2.31729	1.27713e-07	HAVCR2, PTPRC, CORO1A, TFRC, AIF1, NCKAP1L, CD4, HLA-DPA1, IL15, HLA-DPB1, HLA-DMB, PDCD1LG2, CD28	490	60	16792	7.42503	0.000339658	4.24636e-05	0.000226888
GOTERM_BP_DIRECT	GO:0060333~interferon-gamma-mediated signaling pathway	13	2.31729	8.73789e-07	HLA-DQB1, FCGR1A, HCK, IRF8, HLA-DRB5, OAS1, HLA-DPA1, OAS2, HLA-DPB1, MID1, HLA-DQA2, HLA-DQA1, HLA-DRA	490	71	16792	6.27468	0.00232158	0.000232401	0.00155232
GOTERM_BP_DIRECT	GO:0031295~T cell costimulation	13	2.31729	2.46432e-06	HLA-DQB1, CAV1, VAV1, HLA-DQA2, HLA-DQA1, PDCD1LG2, CD86, HLA-DRB5, CD4, HLA-DPA1, HLA-DPB1, HLA-DRA, CD28	490	78	16792	5.71156	0.00653367	0.000504112	0.0043779
GOTERM_BP_DIRECT	GO:0008360~regulation of cell shape	13	2.31729	0.000813197	COCH, LST1, SHROOM3, HCK, ARHGAP18, ITGB2, ARHGAP15, EPB41L3, CORO1A, WIPF1, BAMBI, CSF1R, FN1	490	140	16792	3.18216	0.885133	0.0616634	1.43488
GOTERM_BP_DIRECT	GO:0007507~heart development	13	2.31729	0.00744677	MEF2C, MICAL2, TGFBR1, FBN1, EDN1, TGFB2, NTRK3, ADAP2, PKP2, TEK, PKD2, HEG1, LOX	490	183	16792	2.43444	1	0.260107	12.4351
GOTERM_BP_DIRECT	GO:0019886~antigen processing and presentation of exogenous peptide antigen via MHC class II	12	2.13904	7.31016e-05	HLA-DQB1, KIF18A, HLA-DRB5, FCER1G, HLA-DPA1, HLA-DPB1, HLA-DMB, HLA-DMA, HLA-DQA2, HLA-DQA1, CD74, HLA-DRA	490	92	16792	4.46992	0.176719	0.00880003	0.129789
GOTERM_BP_DIRECT	GO:0030336~negative regulation of cell migration	12	2.13904	9.81954e-05	RECK, PTPRJ, WNT4, NOG, BST2, PKP2, BCL2, SRGAP2C, SULF1, CX3CR1, SLIT2, IGFBP5	490	95	16792	4.32876	0.229883	0.0112928	0.174305
GOTERM_BP_DIRECT	GO:0051607~defense response to virus	12	2.13904	0.00904095	PTPRC, CD86, ITGAX, BST2, BCL2, SAMHD1, TLR3, OAS1, OAS2, SLFN11, TLR7, MX2	490	165	16792	2.49232	1	0.281749	14.9004
GOTERM_BP_DIRECT	GO:0071560~cellular response to transforming growth factor beta stimulus	11	1.96078	1.18577e-06	NOX4, MEF2C, CAV1, WNT4, TGFBR1, EDN1, FBN1, CX3CR1, POSTN, COL1A1, ANKRD1	490	49	16792	7.69313	0.00314917	0.000286699	0.00210655
GOTERM_BP_DIRECT	GO:0030593~neutrophil chemotaxis	11	1.96078	1.95495e-05	PIK3CG, EDN3, ITGA9, PREX1, EDN1, FCER1G, NCKAP1L, ITGB2, PDE4D, VAV1, TGFB2	490	66	16792	5.71156	0.0506731	0.00273321	0.0347249
GOTERM_BP_DIRECT	GO:0051897~positive regulation of protein kinase B signaling	11	1.96078	0.000160365	SEMA5A, PIK3CG, NOX4, PTPRJ, IL18, TGFBR1, TEK, HBEGF, ANGPT1, IGFBP5, CD28	490	84	16792	4.48766	0.347279	0.0176182	0.284514
GOTERM_BP_DIRECT	GO:0048015~phosphatidylinositol-mediated signaling	11	1.96078	0.00104837	PIK3CG, FGFR2, CD86, FGF7, FGF9, IGF1, HBEGF, NPR3, VAV1, CSF1R, CD28	490	106	16792	3.55626	0.938586	0.0745761	1.8462
GOTERM_BP_DIRECT	GO:0030168~platelet activation	11	1.96078	0.00194653	PIK3CG, CD9, F5, PRKCH, FCER1G, GNG2, COL1A1, DGKI, VAV1, LCP2, ITPR2	490	115	16792	3.27794	0.994388	0.116091	3.40226
GOTERM_BP_DIRECT	GO:0006935~chemotaxis	11	1.96078	0.00300756	C3AR1, DOCK2, RNASE2, CXCL14, CMKLR1, CCR1, CX3CR1, NCKAP1L, FER, ACKR4, CYR61	490	122	16792	3.08986	0.999669	0.153733	5.21048
GOTERM_BP_DIRECT	GO:0090090~negative regulation of canonical Wnt signaling pathway	11	1.96078	0.021162	CAV1, WNT4, NOG, GPC3, PRICKLE1, SCYL2, ROR2, MCC, SNAI2, PTPRO, TMEM88	490	163	16792	2.31266	1	0.454071	31.613
GOTERM_BP_DIRECT	GO:0007596~blood coagulation	11	1.96078	0.0433089	P2RY12, THBD, F5, FCER1G, SERPINA1, COL1A1, ENTPD1, PROS1, CPB2, HBB, PAPSS2	490	184	16792	2.04871	1	0.62217	54.4592
GOTERM_BP_DIRECT	GO:0007229~integrin-mediated signaling pathway	10	1.78253	0.00238293	ITGA9, ITGAX, PLEK, ITGB8, HCK, FCER1G, ITGB2, VAV1, ITGAM, TYROBP	490	99	16792	3.46155	0.998247	0.137211	4.14987
GOTERM_BP_DIRECT	GO:0002576~platelet degranulation	10	1.78253	0.00312081	CD9, F5, PLEK, PECAM1, IGF1, SERPINA1, TTN, PROS1, FN1, TGFB2	490	103	16792	3.32713	0.999755	0.156065	5.40157
GOTERM_BP_DIRECT	GO:0071222~cellular response to lipopolysaccharide	10	1.78253	0.00576094	HAVCR2, MRC1, MEF2C, CD86, IRF8, CX3CR1, PDE4D, ANKRD1, CD180, TNIP3	490	113	16792	3.03269	1	0.229319	9.75498
GOTERM_BP_DIRECT	GO:0010629~negative regulation of gene expression	10	1.78253	0.018884	HAVCR2, MEF2C, WNT4, C1QTNF3, ITGB8, AIF1, CCR1, PTPN22, TGFB2, CD28	490	137	16792	2.50142	1	0.434358	28.7297
GOTERM_BP_DIRECT	GO:0016477~cell migration	10	1.78253	0.0647775	FLT1, CDC42BPA, ADAMTS12, BAMBI, NFATC2, PALLD, TNFAIP1, EPHA2, ELMO1, TGFB2	490	172	16792	1.99241	1	0.712275	69.5708
GOTERM_BP_DIRECT	GO:0002504~antigen processing and presentation of peptide or polysaccharide antigen via MHC class II	9	1.60428	9.42799e-09	HLA-DQB1, HLA-DRB5, HLA-DPA1, HLA-DPB1, HLA-DMB, HLA-DMA, HLA-DQA2, HLA-DQA1, HLA-DRA	490	17	16792	18.1426	2.50781e-05	8.35945e-06	1.67493e-05
GOTERM_BP_DIRECT	GO:0030890~positive regulation of B cell proliferation	9	1.60428	1.35687e-05	MEF2C, PTPRC, GPR183, TFRC, BST1, BCL2, NCKAP1L, NFATC2, CD74	490	39	16792	7.90832	0.0354494	0.00225327	0.0241027
GOTERM_BP_DIRECT	GO:0019882~antigen processing and presentation	9	1.60428	0.000178566	HLA-DQB1, HLA-DRB5, HLA-DPA1, HLA-DPB1, HLA-DMB, HLA-DQA2, HLA-DQA1, CD74, HLA-DRA	490	55	16792	5.60772	0.378132	0.0188217	0.316756
GOTERM_BP_DIRECT	GO:0050680~negative regulation of epithelial cell proliferation	9	1.60428	0.000203097	FGFR2, MEF2C, BMP4, GPC3, CDKN2B, WFDC1, MCC, CDK6, TGFB2	490	56	16792	5.50758	0.417422	0.0198119	0.360198
GOTERM_BP_DIRECT	GO:0009611~response to wounding	9	1.60428	0.000463575	SLC1A2, LYVE1, SLC1A3, FGF7, CCR1, TNC, CX3CR1, FN1, TGFB2	490	63	16792	4.89563	0.708698	0.0390058	0.82037
GOTERM_BP_DIRECT	GO:0007169~transmembrane receptor protein tyrosine kinase signaling pathway	9	1.60428	0.00691224	NTRK3, FLT1, HCK, TEK, MET, ROR2, CD4, CSF1R, LCP2	490	96	16792	3.21276	1	0.261006	11.5936
GOTERM_BP_DIRECT	GO:0045766~positive regulation of angiogenesis	9	1.60428	0.0192091	SEMA5A, C3AR1, CYBB, FLT1, TEK, CX3CR1, ITGB2, DDAH1, ANXA3	490	115	16792	2.68195	1	0.436314	29.1481
GOTERM_BP_DIRECT	GO:0001934~positive regulation of protein phosphorylation	9	1.60428	0.0323566	BMP4, NTRK3, CCND1, CCND2, AIF1, TEK, PRR5L, CSF1R, CYR61	490	127	16792	2.42854	1	0.561938	44.2524
GOTERM_BP_DIRECT	GO:0002250~adaptive immune response	9	1.60428	0.0679658	CD84, HAVCR2, PIK3CG, RNF125, GPR183, LAIR1, CD86, LILRB4, CD4	490	148	16792	2.08395	1	0.725063	71.3621
GOTERM_BP_DIRECT	GO:0051591~response to cAMP	8	1.42602	0.000340368	THBD, DUSP1, JUN, TEK, COL1A1, FOSB, CDO1, PLA2G5	490	46	16792	5.95989	0.595674	0.0307428	0.602958
GOTERM_BP_DIRECT	GO:0006909~phagocytosis	8	1.42602	0.000445338	CORO1C, CORO1A, CD93, PECAM1, IRF8, ITGB2, ANXA3, ELMO1	490	48	16792	5.71156	0.694212	0.0387257	0.788218
GOTERM_BP_DIRECT	GO:0006959~humoral immune response	8	1.42602	0.00127712	MEF2C, GPR183, BST2, BST1, LY86, BCL2, TREM2, CD28	490	57	16792	4.80974	0.966604	0.0855714	2.24475
GOTERM_BP_DIRECT	GO:0048661~positive regulation of smooth muscle cell proliferation	8	1.42602	0.00173124	FGFR2, BMP4, AIF1, IL18, JUN, EDN1, IGF1, HBEGF	490	60	16792	4.56925	0.990039	0.111466	3.03141
GOTERM_BP_DIRECT	GO:0060326~cell chemotaxis	8	1.42602	0.00275599	SEMA5A, C3AR1, CXCL14, HBEGF, FPR3, BIN2, EPHA2, DOCK4	490	65	16792	4.21777	0.999352	0.147505	4.78465
GOTERM_BP_DIRECT	GO:0014068~positive regulation of phosphatidylinositol 3-kinase signaling	8	1.42602	0.00275599	FLT1, IL18, TEK, IGF1, ANGPT1, PRR5L, TGFB2, CD28	490	65	16792	4.21777	0.999352	0.147505	4.78465
GOTERM_BP_DIRECT	GO:0048010~vascular endothelial growth factor receptor signaling pathway	8	1.42602	0.0049026	CYBB, FLT1, NCF2, NCF4, SULF1, NCKAP1L, VAV1, ELMO1	490	72	16792	3.80771	0.999998	0.2082	8.36082
GOTERM_BP_DIRECT	GO:0009791~post-embryonic development	8	1.42602	0.00529008	FGFR2, BMP4, TGFBR1, BCL2, CHST11, SLC18A2, HEG1, SEMA3C	490	73	16792	3.75555	0.999999	0.215931	8.99268
GOTERM_BP_DIRECT	GO:0001558~regulation of cell growth	8	1.42602	0.00867724	EPB41L3, NRG3, TFRC, IGFBP7, WFDC1, ESM1, CYR61, IGFBP5	490	80	16792	3.42694	1	0.275283	14.3438
GOTERM_BP_DIRECT	GO:0042060~wound healing	8	1.42602	0.00867724	ITGA9, NOG, TGFBR1, TNC, PECAM1, LOX, FN1, TGFB2	490	80	16792	3.42694	1	0.275283	14.3438
GOTERM_BP_DIRECT	GO:0008584~male gonad development	8	1.42602	0.019829	WNT4, FGF9, TGFBR1, BCL2, TLR3, BCL2L1, TGFB2, WNT2B	490	94	16792	2.91654	1	0.439585	29.9396
GOTERM_BP_DIRECT	GO:0046854~phosphatidylinositol phosphorylation	8	1.42602	0.019829	PIK3CG, FGFR2, CD86, FGF7, FGF9, HBEGF, VAV1, CD28	490	94	16792	2.91654	1	0.439585	29.9396
GOTERM_BP_DIRECT	GO:0001764~neuron migration	8	1.42602	0.0337261	MEF2C, MATN2, NTRK3, DCDC2, PRKG1, DCX, DCLK1, CHL1	490	105	16792	2.611	1	0.567096	45.6376
GOTERM_BP_DIRECT	GO:0009615~response to virus	8	1.42602	0.0417694	MEF2C, IRAK3, BST2, OAS1, CDK6, OAS2, MX2, DCLK1	490	110	16792	2.49232	1	0.614698	53.1395
GOTERM_BP_DIRECT	GO:0090263~positive regulation of canonical Wnt signaling pathway	8	1.42602	0.0613443	FGFR2, CAV1, WNT4, FGF9, ROR2, COL1A1, BAMBI, WNT2B	490	120	16792	2.28463	1	0.699655	67.5241
GOTERM_BP_DIRECT	GO:0030308~negative regulation of cell growth	8	1.42602	0.0635645	PTPRJ, CDKN2A, BST2, BCL2, WFDC1, GNG4, SLIT2, TGFB2	490	121	16792	2.26574	1	0.710317	68.862
GOTERM_BP_DIRECT	GO:0038096~Fc-gamma receptor signaling pathway involved in phagocytosis	8	1.42602	0.0779009	FCGR1A, HCK, NCKAP1L, FCGR2A, WIPF1, FCGR3A, VAV1, ELMO1	490	127	16792	2.1587	1	0.758116	76.3268
GOTERM_BP_DIRECT	GO:0043524~negative regulation of neuron apoptotic process	8	1.42602	0.0911745	MEF2C, CORO1A, BDNF, JUN, BCL2, ANGPT1, BCL2L1, CHL1	490	132	16792	2.07693	1	0.795949	81.7027
GOTERM_BP_DIRECT	GO:0051056~regulation of small GTPase mediated signal transduction	8	1.42602	0.0968183	DEPDC7, MCF2, ARHGAP18, CHN2, ARHGAP15, VAV1, FAM13B, SRGAP2	490	134	16792	2.04593	1	0.808268	83.6196
GOTERM_BP_DIRECT	GO:0050918~positive chemotaxis	7	1.24777	0.000468081	SEMA5A, PTPRJ, BMP4, CORO1A, FGF7, MET, ANGPT1	490	35	16792	6.85388	0.712171	0.0381708	0.828314
GOTERM_BP_DIRECT	GO:0032870~cellular response to hormone stimulus	7	1.24777	0.00183785	DUSP1, AIF1, JUN, IGFBP7, ROBO2, FOSB, SLIT2	490	45	16792	5.33079	0.992502	0.112499	3.21521
GOTERM_BP_DIRECT	GO:0042542~response to hydrogen peroxide	7	1.24777	0.00350991	SLC8A1, DUSP1, JUN, BCL2, HBA2, COL1A1, HBB	490	51	16792	4.70364	0.999913	0.167555	6.05539
GOTERM_BP_DIRECT	GO:0071320~cellular response to cAMP	7	1.24777	0.00387222	PIK3CG, NOX4, SLC8A1, CFTR, PDE4D, ITPR2, IGFBP5	490	52	16792	4.61319	0.999967	0.18001	6.66037
GOTERM_BP_DIRECT	GO:0043406~positive regulation of MAP kinase activity	7	1.24777	0.00722942	PIK3CG, NOX4, MEF2C, EDN3, FLT1, EDN1, PDE5A	490	59	16792	4.06586	1	0.26034	12.0939
GOTERM_BP_DIRECT	GO:0050679~positive regulation of epithelial cell proliferation	7	1.24777	0.00784033	FGFR2, BMP4, NOG, FGF7, FGF9, IGF1, BMP6	490	60	16792	3.9981	1	0.268384	13.0499
GOTERM_BP_DIRECT	GO:0000902~cell morphogenesis	7	1.24777	0.00917218	NOX4, SHROOM3, LST1, TENM3, PTPRO, TGFB2, FRY	490	62	16792	3.86912	1	0.281956	15.1003
GOTERM_BP_DIRECT	GO:0072659~protein localization to plasma membrane	7	1.24777	0.00989538	FYB, EPB41L3, ANK2, DPP10, FCER1G, DPP6, TMEM88	490	63	16792	3.80771	1	0.290747	16.1945
GOTERM_BP_DIRECT	GO:0051384~response to glucocorticoid	7	1.24777	0.0114619	DUSP1, AIF1, PAPPA, BCL2, CDO1, ANXA3, BMP6	490	65	16792	3.69055	1	0.311995	18.5191
GOTERM_BP_DIRECT	GO:0014066~regulation of phosphatidylinositol 3-kinase signaling	7	1.24777	0.0260752	FGFR2, CD86, FGF7, FGF9, HBEGF, VAV1, CD28	490	78	16792	3.07546	1	0.515453	37.4614
GOTERM_BP_DIRECT	GO:0050731~positive regulation of peptidyl-tyrosine phosphorylation	7	1.24777	0.0323075	FGF7, IGF1, ANGPT1, CD4, TREM2, CD74, EHD4	490	82	16792	2.92544	1	0.564809	44.2022
GOTERM_BP_DIRECT	GO:0001822~kidney development	7	1.24777	0.0394356	BMP4, WNT4, TGFBR1, SULF1, ROBO2, TGFB2, BMP6	490	86	16792	2.78937	1	0.599374	51.0701
GOTERM_BP_DIRECT	GO:0009653~anatomical structure morphogenesis	7	1.24777	0.0518722	GPC4, EYA4, LYVE1, LST1, GPC3, MCAM, CYR61	490	92	16792	2.60745	1	0.663751	61.1824
GOTERM_BP_DIRECT	GO:0071526~semaphorin-plexin signaling pathway	6	1.06952	0.00248186	SEMA5A, PLXNA2, SEMA3F, MET, SEMA3C, SEMA3B	490	33	16792	6.2308	0.998653	0.139487	4.3186
GOTERM_BP_DIRECT	GO:0050919~negative chemotaxis	6	1.06952	0.00284123	SEMA5A, FLRT2, SEMA3F, SEMA3C, SEMA3B, SLIT2	490	34	16792	6.04754	0.999483	0.148734	4.92914
GOTERM_BP_DIRECT	GO:0001837~epithelial to mesenchymal transition	6	1.06952	0.00284123	FGFR2, WNT4, NOG, TGFBR1, SNAI2, TGFB2	490	34	16792	6.04754	0.999483	0.148734	4.92914
GOTERM_BP_DIRECT	GO:0086091~regulation of heart rate by cardiac conduction	6	1.06952	0.00323676	KCND3, CAV1, ANK2, PKP2, KCNJ3, GJA5	490	35	16792	5.87475	0.99982	0.15842	5.59686
GOTERM_BP_DIRECT	GO:0006911~phagocytosis, engulfment	6	1.06952	0.00323676	AIF1, FCGR1A, FCER1G, TREM2, BIN2, ELMO1	490	35	16792	5.87475	0.99982	0.15842	5.59686
GOTERM_BP_DIRECT	GO:0006024~glycosaminoglycan biosynthetic process	6	1.06952	0.00718301	GPC4, GPC3, NDST1, GALNT5, HSPG2, EXT1	490	42	16792	4.89563	1	0.262417	12.0208
GOTERM_BP_DIRECT	GO:0045429~positive regulation of nitric oxide biosynthetic process	6	1.06952	0.00793806	AIF1, EDN1, PKD2, ITGB2, HBB, DDAH1	490	43	16792	4.78178	1	0.267841	13.202
GOTERM_BP_DIRECT	GO:0001755~neural crest cell migration	6	1.06952	0.00961007	SEMA5A, CORO1C, EDN3, SEMA3F, SEMA3C, SEMA3B	490	45	16792	4.56925	1	0.28679	15.7645
GOTERM_BP_DIRECT	GO:0032729~positive regulation of interferon-gamma production	6	1.06952	0.0105305	HAVCR2, IL18, IRF8, HLA-DPA1, PDE4D, HLA-DPB1	490	46	16792	4.46992	1	0.296717	17.1445
GOTERM_BP_DIRECT	GO:0003151~outflow tract morphogenesis	6	1.06952	0.0105305	MEF2C, BMP4, NOG, JUN, SEMA3C, GJA5	490	46	16792	4.46992	1	0.296717	17.1445
GOTERM_BP_DIRECT	GO:0009612~response to mechanical stimulus	6	1.06952	0.0283499	JUN, TNC, RCAN1, POSTN, FOSB, PIEZO2	490	59	16792	3.48502	1	0.527636	40.0061
GOTERM_BP_DIRECT	GO:0051216~cartilage development	6	1.06952	0.0283499	BMP3, NOG, ITGB8, EDN1, SULF1, BMP6	490	59	16792	3.48502	1	0.527636	40.0061
GOTERM_BP_DIRECT	GO:0045669~positive regulation of osteoblast differentiation	6	1.06952	0.0302145	MEF2C, BMP4, WNT4, IGF1, BMP6, CYR61	490	60	16792	3.42694	1	0.54721	42.0188
GOTERM_BP_DIRECT	GO:0006968~cellular defense response	6	1.06952	0.0341703	NCF2, CX3CR1, RAB23, DCDC2, CLEC5A, TYROBP	490	62	16792	3.31639	1	0.568613	46.0799
GOTERM_BP_DIRECT	GO:0060395~SMAD protein signal transduction	6	1.06952	0.0341703	BMP4, BMP3, JUN, ROR2, TGFB2, BMP6	490	62	16792	3.31639	1	0.568613	46.0799
GOTERM_BP_DIRECT	GO:0060337~type I interferon signaling pathway	6	1.06952	0.0384329	BST2, IRF8, SAMHD1, OAS1, OAS2, MX2	490	64	16792	3.21276	1	0.602495	50.1547
GOTERM_BP_DIRECT	GO:0035690~cellular response to drug	6	1.06952	0.0504545	MEF2C, PPM1E, TFRC, EDN1, TLR3, ANKRD1	490	69	16792	2.97995	1	0.66188	60.1382
GOTERM_BP_DIRECT	GO:0001938~positive regulation of endothelial cell proliferation	6	1.06952	0.0504545	SEMA5A, BMP4, TGFBR1, JUN, TEK, BMP6	490	69	16792	2.97995	1	0.66188	60.1382
GOTERM_BP_DIRECT	GO:0071260~cellular response to mechanical stimulus	6	1.06952	0.0558145	TLR3, COL1A1, ANKRD1, CASP1, TLR7, BMP6	490	71	16792	2.896	1	0.680207	63.952
GOTERM_BP_DIRECT	GO:0030334~regulation of cell migration	6	1.06952	0.064446	LAMA1, PLXNC1, PLXNA1, PLXNA2, PECAM1, DOCK10	490	74	16792	2.7786	1	0.712889	69.3787
GOTERM_BP_DIRECT	GO:0030316~osteoclast differentiation	5	0.891266	0.00405115	GPR183, GPC3, TFRC, EPHA2, CSF1R	490	23	16792	7.44987	0.99998	0.184321	6.95778
GOTERM_BP_DIRECT	GO:0045671~negative regulation of osteoclast differentiation	5	0.891266	0.00475113	LILRB4, FBN1, TLR3, LRRC17, INPP5D	490	24	16792	7.13946	0.999997	0.205728	8.11268
GOTERM_BP_DIRECT	GO:0001958~endochondral ossification	5	0.891266	0.00638519	MEF2C, BMP4, TEK, COL1A1, BMP6	490	26	16792	6.59027	1	0.247222	10.7563
GOTERM_BP_DIRECT	GO:0031069~hair follicle morphogenesis	5	0.891266	0.0073262	FGFR2, FGF7, BCL2, TGFB2, IGFBP5	490	27	16792	6.34618	1	0.259859	12.246
GOTERM_BP_DIRECT	GO:0050690~regulation of defense response to virus by virus	5	0.891266	0.00835421	DOCK2, HCK, CD4, ELMO1, CD28	490	28	16792	6.11953	1	0.272974	13.8465
GOTERM_BP_DIRECT	GO:0048662~negative regulation of smooth muscle cell proliferation	5	0.891266	0.00947228	OGN, AIF1, IL15, NPR3, IGFBP5	490	29	16792	5.90852	1	0.286485	15.556
GOTERM_BP_DIRECT	GO:0030217~T cell differentiation	5	0.891266	0.0106833	PTPRC, PREX1, PTPN22, CD4, VAV1	490	30	16792	5.71156	1	0.297227	17.3714
GOTERM_BP_DIRECT	GO:0010718~positive regulation of epithelial to mesenchymal transition	5	0.891266	0.0148998	GLIPR2, TGFBR1, COL1A1, BAMBI, TGFB2	490	33	16792	5.19233	1	0.374864	23.4093
GOTERM_BP_DIRECT	GO:0001932~regulation of protein phosphorylation	5	0.891266	0.0165076	CORO1C, PIK3CG, FER, TLR7, FN1	490	34	16792	5.03962	1	0.398861	25.6
GOTERM_BP_DIRECT	GO:0030501~positive regulation of bone mineralization	5	0.891266	0.01822	MEF2C, BMP4, SLC8A1, WNT4, BMP6	490	35	16792	4.89563	1	0.426399	27.868
GOTERM_BP_DIRECT	GO:2001240~negative regulation of extrinsic apoptotic signaling pathway in absence of ligand	5	0.891266	0.0219653	EYA4, BCL2, CX3CR1, BCL2L1, SNAI2	490	37	16792	4.631	1	0.463068	32.6033
GOTERM_BP_DIRECT	GO:0034446~substrate adhesion-dependent cell spreading	5	0.891266	0.0240012	TEK, FER, FZD7, FN1, SRGAP2	490	38	16792	4.50913	1	0.489898	35.0527
GOTERM_BP_DIRECT	GO:0001658~branching involved in ureteric bud morphogenesis	5	0.891266	0.0332595	BMP4, WNT4, GPC3, BCL2, PKD2	490	42	16792	4.07969	1	0.565301	45.1694
GOTERM_BP_DIRECT	GO:0051496~positive regulation of stress fiber assembly	5	0.891266	0.0332595	NOX4, WNT4, PPM1E, TGFBR1, GPR65	490	42	16792	4.07969	1	0.565301	45.1694
GOTERM_BP_DIRECT	GO:0031623~receptor internalization	5	0.891266	0.0358566	CD9, CAV1, TFRC, FCER1G, ITGB2	490	43	16792	3.98481	1	0.579889	47.7281
GOTERM_BP_DIRECT	GO:0015701~bicarbonate transport	5	0.891266	0.0385676	SLC4A11, CA14, HBA2, CFTR, HBB	490	44	16792	3.89425	1	0.600573	50.2786
GOTERM_BP_DIRECT	GO:0008015~blood circulation	5	0.891266	0.0413927	EDN3, C3AR1, F5, OLR1, RCAN1	490	45	16792	3.80771	1	0.614399	52.8113
GOTERM_BP_DIRECT	GO:0010595~positive regulation of endothelial cell migration	5	0.891266	0.044332	BMP4, EDN1, TEK, ANGPT1, ANXA3	490	46	16792	3.72493	1	0.624924	55.3167
GOTERM_BP_DIRECT	GO:0031532~actin cytoskeleton reorganization	5	0.891266	0.0473853	FGF7, PLEK, CDC42BPA, GPR65, FER	490	47	16792	3.64568	1	0.641144	57.7861
GOTERM_BP_DIRECT	GO:0045860~positive regulation of protein kinase activity	5	0.891266	0.0473853	PTPRC, CD4, LCP2, VLDLR, CYR61	490	47	16792	3.64568	1	0.641144	57.7861
GOTERM_BP_DIRECT	GO:0010862~positive regulation of pathway-restricted SMAD protein phosphorylation	5	0.891266	0.0505522	BMP4, BMP3, TGFBR1, TGFB2, BMP6	490	48	16792	3.56973	1	0.659732	60.211
GOTERM_BP_DIRECT	GO:0036092~phosphatidylinositol-3-phosphate biosynthetic process	5	0.891266	0.0538325	PIK3CG, FGFR2, FGF7, FGF9, PIK3R3	490	49	16792	3.49688	1	0.672117	62.5837
GOTERM_BP_DIRECT	GO:0071277~cellular response to calcium ion	5	0.891266	0.0607304	MEF2C, ALOX5AP, JUN, EDN1, FOSB	490	51	16792	3.35974	1	0.701102	67.1447
GOTERM_BP_DIRECT	GO:0048146~positive regulation of fibroblast proliferation	5	0.891266	0.0719084	JUN, IGF1, CDK6, CD74, FN1	490	54	16792	3.17309	1	0.738476	73.4395
GOTERM_BP_DIRECT	GO:0050853~B cell receptor signaling pathway	5	0.891266	0.0719084	MEF2C, PTPRC, BCL2, NCKAP1L, NFATC2	490	54	16792	3.17309	1	0.738476	73.4395
GOTERM_BP_DIRECT	GO:0060548~negative regulation of cell death	5	0.891266	0.0758519	BMP4, NTRK3, TTPA, CYR61, SRGAP2	490	55	16792	3.1154	1	0.753121	75.3746
GOTERM_BP_DIRECT	GO:0071346~cellular response to interferon-gamma	5	0.891266	0.0840572	MRC1, AIF1, EDN1, TLR3, HLA-DPA1	490	57	16792	3.00609	1	0.778379	78.9829
GOTERM_BP_DIRECT	GO:0051592~response to calcium ion	5	0.891266	0.0883163	KCNMA1, CAV1, CCND1, DUSP1, TTN	490	58	16792	2.95426	1	0.787083	80.653
GOTERM_BP_DIRECT	GO:0071407~cellular response to organic cyclic compound	5	0.891266	0.0926775	P2RY13, MSR1, IL18, ANKRD1, IGFBP5	490	59	16792	2.90419	1	0.797485	82.2329
GOTERM_BP_DIRECT	GO:0001960~negative regulation of cytokine-mediated signaling pathway	4	0.713012	0.0018085	PTPRC, IRAK3, CAV1, PXDN	490	9	16792	15.2308	0.991893	0.113412	3.16465
GOTERM_BP_DIRECT	GO:0021785~branchiomotor neuron axon guidance	4	0.713012	0.0018085	PLXNC1, PLXNA1, PLXNA2, SEMA3F	490	9	16792	15.2308	0.991893	0.113412	3.16465
GOTERM_BP_DIRECT	GO:0003149~membranous septum morphogenesis	4	0.713012	0.00252798	FGFR2, BMP4, NOG, TGFB2	490	10	16792	13.7078	0.998809	0.138965	4.39715
GOTERM_BP_DIRECT	GO:1902287~semaphorin-plexin signaling pathway involved in axon guidance	4	0.713012	0.00443772	PLXNC1, PLXNA1, PLXNA2, SEMA3F	490	12	16792	11.4231	0.999993	0.196747	7.59727
GOTERM_BP_DIRECT	GO:0042554~superoxide anion generation	4	0.713012	0.00703139	NOX4, CYBB, NCF2, EDN1	490	14	16792	9.79125	1	0.261205	11.7818
GOTERM_BP_DIRECT	GO:0035589~G-protein coupled purinergic nucleotide receptor signaling pathway	4	0.713012	0.00703139	P2RY12, P2RY13, GPR34, P2RY14	490	14	16792	9.79125	1	0.261205	11.7818
GOTERM_BP_DIRECT	GO:0031103~axon regeneration	4	0.713012	0.00703139	NREP, JUN, BCL2, CHL1	490	14	16792	9.79125	1	0.261205	11.7818
GOTERM_BP_DIRECT	GO:0086005~ventricular cardiac muscle cell action potential	4	0.713012	0.0086015	GPD1L, ANK2, PKP2, GJA5	490	15	16792	9.1385	1	0.276495	14.2274
GOTERM_BP_DIRECT	GO:0035994~response to muscle stretch	4	0.713012	0.0103607	SLC8A1, JUN, EDN1, ANKRD1	490	16	16792	8.56735	1	0.295786	16.8915
GOTERM_BP_DIRECT	GO:2000811~negative regulation of anoikis	4	0.713012	0.0123129	CAV1, BCL2, BCL2L1, SNAI2	490	17	16792	8.06339	1	0.327704	19.7564
GOTERM_BP_DIRECT	GO:0030224~monocyte differentiation	4	0.713012	0.0123129	MEF2C, BMP4, JUN, CSF1R	490	17	16792	8.06339	1	0.327704	19.7564
GOTERM_BP_DIRECT	GO:0032331~negative regulation of chondrocyte differentiation	4	0.713012	0.0123129	BMP4, TGFBR1, ADAMTS12, SNAI2	490	17	16792	8.06339	1	0.327704	19.7564
GOTERM_BP_DIRECT	GO:0042310~vasoconstriction	4	0.713012	0.0123129	EDN3, CAV1, EDN1, HTR1D	490	17	16792	8.06339	1	0.327704	19.7564
GOTERM_BP_DIRECT	GO:0001782~B cell homeostasis	4	0.713012	0.0144614	GAPT, MEF2C, BCL2, NCKAP1L	490	18	16792	7.61542	1	0.369529	22.8015
GOTERM_BP_DIRECT	GO:0035904~aorta development	4	0.713012	0.0144614	NDST1, PRICKLE1, PKD2, LOX	490	18	16792	7.61542	1	0.369529	22.8015
GOTERM_BP_DIRECT	GO:0006801~superoxide metabolic process	4	0.713012	0.0193555	NOX4, CYBB, NCF2, PREX1	490	20	16792	6.85388	1	0.435222	29.3358
GOTERM_BP_DIRECT	GO:0014911~positive regulation of smooth muscle cell migration	4	0.713012	0.0193555	NOX4, BCL2, IGF1, POSTN	490	20	16792	6.85388	1	0.435222	29.3358
GOTERM_BP_DIRECT	GO:0045662~negative regulation of myoblast differentiation	4	0.713012	0.0282032	BMP4, CXCL14, IL18, MBNL3	490	23	16792	5.95989	1	0.529262	39.8449
GOTERM_BP_DIRECT	GO:0030866~cortical actin cytoskeleton organization	4	0.713012	0.0315535	EPB41L2, EPB41L3, PLEK, NCKAP1L	490	24	16792	5.71156	1	0.559589	43.4247
GOTERM_BP_DIRECT	GO:0070372~regulation of ERK1 and ERK2 cascade	4	0.713012	0.0351024	FGFR2, EPHA2, FN1, CYR61	490	25	16792	5.4831	1	0.575274	46.9969
GOTERM_BP_DIRECT	GO:2000134~negative regulation of G1/S transition of mitotic cell cycle	4	0.713012	0.0351024	CDKN2B, BCL2, PKD2, SLFN11	490	25	16792	5.4831	1	0.575274	46.9969
GOTERM_BP_DIRECT	GO:0060976~coronary vasculature development	4	0.713012	0.0351024	BMP4, GPC3, NDST1, PRICKLE1	490	25	16792	5.4831	1	0.575274	46.9969
GOTERM_BP_DIRECT	GO:0045840~positive regulation of mitotic nuclear division	4	0.713012	0.0388482	EDN3, EDN1, IGF1, CD28	490	26	16792	5.27221	1	0.600081	50.5357
GOTERM_BP_DIRECT	GO:0048843~negative regulation of axon extension involved in axon guidance	4	0.713012	0.0388482	SEMA5A, SEMA3F, SEMA3C, SEMA3B	490	26	16792	5.27221	1	0.600081	50.5357
GOTERM_BP_DIRECT	GO:0006027~glycosaminoglycan catabolic process	4	0.713012	0.0388482	GPC4, LYVE1, GPC3, HSPG2	490	26	16792	5.27221	1	0.600081	50.5357
GOTERM_BP_DIRECT	GO:0031032~actomyosin structure organization	4	0.713012	0.0427884	EPB41L2, EPB41L3, CDC42BPA, EPB41L4A	490	27	16792	5.07695	1	0.620677	54.017
GOTERM_BP_DIRECT	GO:0042476~odontogenesis	4	0.713012	0.0427884	FGFR2, BMP4, AQP5, TGFB2	490	27	16792	5.07695	1	0.620677	54.017
GOTERM_BP_DIRECT	GO:0040007~growth	4	0.713012	0.0469205	BMP4, BMP3, BCL2L1, BMP6	490	28	16792	4.89563	1	0.64036	57.4187
GOTERM_BP_DIRECT	GO:0018146~keratan sulfate biosynthetic process	4	0.713012	0.0469205	OGN, OMD, ST3GAL6, PRELP	490	28	16792	4.89563	1	0.64036	57.4187
GOTERM_BP_DIRECT	GO:0060412~ventricular septum morphogenesis	4	0.713012	0.0512414	NOG, TGFBR1, GJA5, TGFB2	490	29	16792	4.72681	1	0.661976	60.721
GOTERM_BP_DIRECT	GO:0030203~glycosaminoglycan metabolic process	4	0.713012	0.0512414	GPC4, GPC3, CHST9, HSPG2	490	29	16792	4.72681	1	0.661976	60.721
GOTERM_BP_DIRECT	GO:0060325~face morphogenesis	4	0.713012	0.0557479	NOG, COL1A1, MMP2, TGFB2	490	30	16792	4.56925	1	0.682489	63.9068
GOTERM_BP_DIRECT	GO:0048706~embryonic skeletal system development	4	0.713012	0.0557479	NOG, FGF9, SULF1, COL1A1	490	30	16792	4.56925	1	0.682489	63.9068
GOTERM_BP_DIRECT	GO:0021915~neural tube development	4	0.713012	0.0557479	PLXNA2, PKD2, SEMA3C, EPHA2	490	30	16792	4.56925	1	0.682489	63.9068
GOTERM_BP_DIRECT	GO:0030513~positive regulation of BMP signaling pathway	4	0.713012	0.0604363	BMP4, GPC3, SULF1, CYR61	490	31	16792	4.42186	1	0.701919	66.9614
GOTERM_BP_DIRECT	GO:0042100~B cell proliferation	4	0.713012	0.0653026	MEF2C, PTPRC, BCL2, CTPS1	490	32	16792	4.28367	1	0.712771	69.873
GOTERM_BP_DIRECT	GO:0010634~positive regulation of epithelial cell migration	4	0.713012	0.0703429	GLIPR2, JUN, DOCK5, TGFB2	490	33	16792	4.15387	1	0.732827	72.6323
GOTERM_BP_DIRECT	GO:0002027~regulation of heart rate	4	0.713012	0.0703429	GPD1L, SLC8A1, ANK2, PDE4D	490	33	16792	4.15387	1	0.732827	72.6323
GOTERM_BP_DIRECT	GO:0007585~respiratory gaseous exchange	4	0.713012	0.0755528	NDST1, EDN1, CHST11, CFTR	490	34	16792	4.03169	1	0.754011	75.2327
GOTERM_BP_DIRECT	GO:0072593~reactive oxygen species metabolic process	4	0.713012	0.0809277	NOX4, BCL2, VAV1, CYR61	490	35	16792	3.9165	1	0.767218	77.67
GOTERM_BP_DIRECT	GO:0043407~negative regulation of MAP kinase activity	4	0.713012	0.0864631	PTPRJ, BMP4, IRAK3, DUSP1	490	36	16792	3.80771	1	0.781824	79.9424
GOTERM_BP_DIRECT	GO:0050714~positive regulation of protein secretion	4	0.713012	0.0864631	IGF1, ANKRD1, TGFB2, BMP6	490	36	16792	3.80771	1	0.781824	79.9424
GOTERM_BP_DIRECT	GO:0010507~negative regulation of autophagy	4	0.713012	0.0864631	BCL2, MET, PTPN22, BCL2L1	490	36	16792	3.80771	1	0.781824	79.9424
GOTERM_BP_DIRECT	GO:0042130~negative regulation of T cell proliferation	4	0.713012	0.0921541	HAVCR2, PDE5A, HLA-DRB5, VSIG4	490	37	16792	3.7048	1	0.797564	82.05
GOTERM_BP_DIRECT	GO:0048813~dendrite morphogenesis	4	0.713012	0.0921541	BTBD3, DCX, DCLK1, VLDLR	490	37	16792	3.7048	1	0.797564	82.05
GOTERM_BP_DIRECT	GO:0010811~positive regulation of cell-substrate adhesion	4	0.713012	0.0979958	EGFL6, ECM2, VIT, CYR61	490	38	16792	3.6073	1	0.81037	83.9949
GOTERM_BP_DIRECT	GO:0001657~ureteric bud development	4	0.713012	0.0979958	FGFR2, BMP4, ROBO2, SLIT2	490	38	16792	3.6073	1	0.81037	83.9949
GOTERM_BP_DIRECT	GO:0002503~peptide antigen assembly with MHC class II protein complex	3	0.534759	0.0079831	HLA-DMB, HLA-DMA, HLA-DRA	490	5	16792	20.5616	1	0.265811	13.2719
GOTERM_BP_DIRECT	GO:0002381~immunoglobulin production involved in immunoglobulin mediated immune response	3	0.534759	0.0079831	GAPT, HLA-DQB1, HLA-DRB5	490	5	16792	20.5616	1	0.265811	13.2719
GOTERM_BP_DIRECT	GO:0061626~pharyngeal arch artery morphogenesis	3	0.534759	0.0161278	BMP4, NOG, TGFB2	490	7	16792	14.6869	1	0.395228	25.0879
GOTERM_BP_DIRECT	GO:0002043~blood vessel endothelial cell proliferation involved in sprouting angiogenesis	3	0.534759	0.0161278	SEMA5A, BMP4, EPHA2	490	7	16792	14.6869	1	0.395228	25.0879
GOTERM_BP_DIRECT	GO:0048841~regulation of axon extension involved in axon guidance	3	0.534759	0.0161278	PLXNC1, PLXNA1, PLXNA2	490	7	16792	14.6869	1	0.395228	25.0879
GOTERM_BP_DIRECT	GO:0030913~paranodal junction assembly	3	0.534759	0.0161278	CD9, EPB41L3, ANK2	490	7	16792	14.6869	1	0.395228	25.0879
GOTERM_BP_DIRECT	GO:0034138~toll-like receptor 3 signaling pathway	3	0.534759	0.021093	HAVCR2, CD86, TLR3	490	8	16792	12.851	1	0.456519	31.5274
GOTERM_BP_DIRECT	GO:0031666~positive regulation of lipopolysaccharide-mediated signaling pathway	3	0.534759	0.021093	LY86, CD180, BMP6	490	8	16792	12.851	1	0.456519	31.5274
GOTERM_BP_DIRECT	GO:0010518~positive regulation of phospholipase activity	3	0.534759	0.021093	FGFR2, PLA2G5, CYR61	490	8	16792	12.851	1	0.456519	31.5274
GOTERM_BP_DIRECT	GO:0048103~somatic stem cell division	3	0.534759	0.0266029	CDKN2A, FZD7, TGFB2	490	9	16792	11.4231	1	0.518985	38.0606
GOTERM_BP_DIRECT	GO:0071404~cellular response to low-density lipoprotein particle stimulus	3	0.534759	0.0266029	CD9, FCER1G, ITGB2	490	9	16792	11.4231	1	0.518985	38.0606
GOTERM_BP_DIRECT	GO:0070493~thrombin receptor signaling pathway	3	0.534759	0.0266029	PLEK, IQGAP2, HPGD	490	9	16792	11.4231	1	0.518985	38.0606
GOTERM_BP_DIRECT	GO:2000810~regulation of bicellular tight junction assembly	3	0.534759	0.0266029	PKP2, PRKCH, SNAI2	490	9	16792	11.4231	1	0.518985	38.0606
GOTERM_BP_DIRECT	GO:0010762~regulation of fibroblast migration	3	0.534759	0.0326217	CORO1C, FER, PRR5L	490	10	16792	10.2808	1	0.561542	44.5231
GOTERM_BP_DIRECT	GO:0008347~glial cell migration	3	0.534759	0.0326217	P2RY12, MATN2, TGFB2	490	10	16792	10.2808	1	0.561542	44.5231
GOTERM_BP_DIRECT	GO:0060174~limb bud formation	3	0.534759	0.0326217	FGFR2, PLXNA2, SEMA3C	490	10	16792	10.2808	1	0.561542	44.5231
GOTERM_BP_DIRECT	GO:0001886~endothelial cell morphogenesis	3	0.534759	0.0391151	PECAM1, MET, HEG1	490	11	16792	9.3462	1	0.599468	50.7792
GOTERM_BP_DIRECT	GO:0045060~negative thymic T cell selection	3	0.534759	0.0391151	DOCK2, CD74, CD28	490	11	16792	9.3462	1	0.599468	50.7792
GOTERM_BP_DIRECT	GO:0048703~embryonic viscerocranium morphogenesis	3	0.534759	0.0391151	MEF2C, NDST1, CHST11	490	11	16792	9.3462	1	0.599468	50.7792
GOTERM_BP_DIRECT	GO:0046488~phosphatidylinositol metabolic process	3	0.534759	0.0391151	PLEK, PLCB1, CSF1R	490	11	16792	9.3462	1	0.599468	50.7792
GOTERM_BP_DIRECT	GO:0048016~inositol phosphate-mediated signaling	3	0.534759	0.0391151	EDN3, EDN1, ITPR2	490	11	16792	9.3462	1	0.599468	50.7792
GOTERM_BP_DIRECT	GO:0016064~immunoglobulin mediated immune response	3	0.534759	0.0391151	FCER1G, INPP5D, CD74	490	11	16792	9.3462	1	0.599468	50.7792
GOTERM_BP_DIRECT	GO:0003323~type B pancreatic cell development	3	0.534759	0.0391151	BMP4, CDK6, BMP6	490	11	16792	9.3462	1	0.599468	50.7792
GOTERM_BP_DIRECT	GO:2000279~negative regulation of DNA biosynthetic process	3	0.534759	0.0460505	DUSP1, MEG3, ANKRD1	490	12	16792	8.56735	1	0.636264	56.7229
GOTERM_BP_DIRECT	GO:0035385~Roundabout signaling pathway	3	0.534759	0.0460505	OGN, ROBO2, SLIT2	490	12	16792	8.56735	1	0.636264	56.7229
GOTERM_BP_DIRECT	GO:0001774~microglial cell activation	3	0.534759	0.0460505	AIF1, JUN, TLR7	490	12	16792	8.56735	1	0.636264	56.7229
GOTERM_BP_DIRECT	GO:0045086~positive regulation of interleukin-2 biosynthetic process	3	0.534759	0.0460505	CD86, CD4, CD28	490	12	16792	8.56735	1	0.636264	56.7229
GOTERM_BP_DIRECT	GO:0048846~axon extension involved in axon guidance	3	0.534759	0.0460505	OGN, SEMA3F, SLIT2	490	12	16792	8.56735	1	0.636264	56.7229
GOTERM_BP_DIRECT	GO:0030195~negative regulation of blood coagulation	3	0.534759	0.0460505	THBD, EDN1, PROS1	490	12	16792	8.56735	1	0.636264	56.7229
GOTERM_BP_DIRECT	GO:0043116~negative regulation of vascular permeability	3	0.534759	0.0460505	PTPRJ, ANGPT1, SLIT2	490	12	16792	8.56735	1	0.636264	56.7229
GOTERM_BP_DIRECT	GO:0042340~keratan sulfate catabolic process	3	0.534759	0.0460505	OGN, OMD, PRELP	490	12	16792	8.56735	1	0.636264	56.7229
GOTERM_BP_DIRECT	GO:0086064~cell communication by electrical coupling involved in cardiac conduction	3	0.534759	0.0533969	SLC8A1, PKP2, GJA5	490	13	16792	7.90832	1	0.671843	62.2765
GOTERM_BP_DIRECT	GO:0003215~cardiac right ventricle morphogenesis	3	0.534759	0.0533969	BMP4, SEMA3C, TGFB2	490	13	16792	7.90832	1	0.671843	62.2765
GOTERM_BP_DIRECT	GO:0032026~response to magnesium ion	3	0.534759	0.0533969	TNFRSF11B, CCND1, BMP6	490	13	16792	7.90832	1	0.671843	62.2765
GOTERM_BP_DIRECT	GO:0060413~atrial septum morphogenesis	3	0.534759	0.0533969	GJA5, TGFB2, CYR61	490	13	16792	7.90832	1	0.671843	62.2765
GOTERM_BP_DIRECT	GO:0060391~positive regulation of SMAD protein import into nucleus	3	0.534759	0.0533969	BMP4, TGFBR1, BMP6	490	13	16792	7.90832	1	0.671843	62.2765
GOTERM_BP_DIRECT	GO:0030833~regulation of actin filament polymerization	3	0.534759	0.0611245	CORO1A, PREX1, ARHGAP18	490	14	16792	7.34344	1	0.700906	67.3887
GOTERM_BP_DIRECT	GO:0010812~negative regulation of cell-substrate adhesion	3	0.534759	0.0611245	COL1A1, PTPRO, FZD7	490	14	16792	7.34344	1	0.700906	67.3887
GOTERM_BP_DIRECT	GO:0006198~cAMP catabolic process	3	0.534759	0.069205	PDE7B, PDE10A, PDE4D	490	15	16792	6.85388	1	0.729264	72.031
GOTERM_BP_DIRECT	GO:1901379~regulation of potassium ion transmembrane transport	3	0.534759	0.069205	DPP10, DPP6, KCNIP1	490	15	16792	6.85388	1	0.729264	72.031
GOTERM_BP_DIRECT	GO:2000251~positive regulation of actin cytoskeleton reorganization	3	0.534759	0.069205	NTRK3, HCK, TEK	490	15	16792	6.85388	1	0.729264	72.031
GOTERM_BP_DIRECT	GO:0030301~cholesterol transport	3	0.534759	0.0776113	CAV1, MSR1, CFTR	490	16	16792	6.42551	1	0.759049	76.1944
GOTERM_BP_DIRECT	GO:0010744~positive regulation of macrophage derived foam cell differentiation	3	0.534759	0.0776113	MSR1, IL18, PRKCH	490	16	16792	6.42551	1	0.759049	76.1944
GOTERM_BP_DIRECT	GO:2000117~negative regulation of cysteine-type endopeptidase activity	3	0.534759	0.0776113	CST4, CST2, CST1	490	16	16792	6.42551	1	0.759049	76.1944
GOTERM_BP_DIRECT	GO:0003222~ventricular trabecula myocardium morphogenesis	3	0.534759	0.0776113	TGFBR1, HEG1, TGFB2	490	16	16792	6.42551	1	0.759049	76.1944
GOTERM_BP_DIRECT	GO:0010613~positive regulation of cardiac muscle hypertrophy	3	0.534759	0.0776113	EDN1, PDE5A, IGF1	490	16	16792	6.42551	1	0.759049	76.1944
GOTERM_BP_DIRECT	GO:0006885~regulation of pH	3	0.534759	0.0776113	SLC9A9, EDN1, ATP6V0A4	490	16	16792	6.42551	1	0.759049	76.1944
GOTERM_BP_DIRECT	GO:2001234~negative regulation of apoptotic signaling pathway	3	0.534759	0.0776113	WNT4, NOG, BCL2	490	16	16792	6.42551	1	0.759049	76.1944
GOTERM_BP_DIRECT	GO:0015012~heparan sulfate proteoglycan biosynthetic process	3	0.534759	0.0863177	NDST1, EXT1, DSE	490	17	16792	6.04754	1	0.783347	79.8856
GOTERM_BP_DIRECT	GO:0032722~positive regulation of chemokine production	3	0.534759	0.0863177	HAVCR2, TLR3, TLR7	490	17	16792	6.04754	1	0.783347	79.8856
GOTERM_BP_DIRECT	GO:0021537~telencephalon development	3	0.534759	0.0863177	BMP4, SLC1A2, SLC8A1	490	17	16792	6.04754	1	0.783347	79.8856
GOTERM_BP_DIRECT	GO:0048663~neuron fate commitment	3	0.534759	0.0863177	BMP4, TGFBR1, TGFB2	490	17	16792	6.04754	1	0.783347	79.8856
GOTERM_BP_DIRECT	GO:0002407~dendritic cell chemotaxis	3	0.534759	0.0863177	PIK3CG, GPR183, CCR1	490	17	16792	6.04754	1	0.783347	79.8856
GOTERM_BP_DIRECT	GO:0034142~toll-like receptor 4 signaling pathway	3	0.534759	0.0952998	ITGB2, ITGAM, TNIP3	490	18	16792	5.71156	1	0.804926	83.1234
GOTERM_BP_DIRECT	GO:0031668~cellular response to extracellular stimulus	3	0.534759	0.0952998	SLC1A2, CDKN2B, AIF1	490	18	16792	5.71156	1	0.804926	83.1234
GOTERM_BP_DIRECT	GO:0030225~macrophage differentiation	3	0.534759	0.0952998	BMP4, L3MBTL3, CSF1R	490	18	16792	5.71156	1	0.804926	83.1234
GOTERM_BP_DIRECT	GO:0051412~response to corticosterone	3	0.534759	0.0952998	NTRK3, CCND1, FOSB	490	18	16792	5.71156	1	0.804926	83.1234
GOTERM_BP_DIRECT	GO:0033280~response to vitamin D	3	0.534759	0.0952998	CYP24A1, CD4, SPP1	490	18	16792	5.71156	1	0.804926	83.1234
GOTERM_BP_DIRECT	GO:0010039~response to iron ion	3	0.534759	0.0952998	C1QA, CCND1, BCL2	490	18	16792	5.71156	1	0.804926	83.1234
GOTERM_BP_DIRECT	GO:0021816~extension of a leading process involved in cell motility in cerebral cortex radial glia guided migration	2	0.356506	0.0573957	SRGAP2C, SRGAP2	490	2	16792	34.2694	1	0.687971	65.0095
GOTERM_BP_DIRECT	GO:1905006~negative regulation of epithelial to mesenchymal transition involved in endocardial cushion formation	2	0.356506	0.0573957	NOG, TGFB2	490	2	16792	34.2694	1	0.687971	65.0095
GOTERM_BP_DIRECT	GO:0090260~negative regulation of retinal ganglion cell axon guidance	2	0.356506	0.0573957	PTPRO, SLIT2	490	2	16792	34.2694	1	0.687971	65.0095
GOTERM_BP_DIRECT	GO:0032349~positive regulation of aldosterone biosynthetic process	2	0.356506	0.0573957	WNT4, BMP6	490	2	16792	34.2694	1	0.687971	65.0095
GOTERM_BP_DIRECT	GO:0061364~apoptotic process involved in luteolysis	2	0.356506	0.0848485	ROBO2, SLIT2	490	3	16792	22.8463	1	0.779501	79.3032
GOTERM_BP_DIRECT	GO:2000105~positive regulation of DNA-dependent DNA replication	2	0.356506	0.0848485	BMP4, BMP6	490	3	16792	22.8463	1	0.779501	79.3032
GOTERM_BP_DIRECT	GO:0098910~regulation of atrial cardiac muscle cell action potential	2	0.356506	0.0848485	ANK2, GJA5	490	3	16792	22.8463	1	0.779501	79.3032
GOTERM_BP_DIRECT	GO:0002282~microglial cell activation involved in immune response	2	0.356506	0.0848485	CX3CR1, TLR3	490	3	16792	22.8463	1	0.779501	79.3032
GOTERM_BP_DIRECT	GO:0033688~regulation of osteoblast proliferation	2	0.356506	0.0848485	FGFR2, NPR3	490	3	16792	22.8463	1	0.779501	79.3032
GOTERM_BP_DIRECT	GO:0099625~ventricular cardiac muscle cell membrane repolarization	2	0.356506	0.0848485	KCND3, KCNJ3	490	3	16792	22.8463	1	0.779501	79.3032
GOTERM_BP_DIRECT	GO:1903169~regulation of calcium ion transmembrane transport	2	0.356506	0.0848485	PIK3CG, TSPAN13	490	3	16792	22.8463	1	0.779501	79.3032
GOTERM_BP_DIRECT	GO:0030185~nitric oxide transport	2	0.356506	0.0848485	EDN1, HBB	490	3	16792	22.8463	1	0.779501	79.3032
GOTERM_BP_DIRECT	GO:0045058~T cell selection	2	0.356506	0.0848485	CD4, CD74	490	3	16792	22.8463	1	0.779501	79.3032
GOTERM_BP_DIRECT	GO:2000111~positive regulation of macrophage apoptotic process	2	0.356506	0.0848485	MEF2C, CDKN2A	490	3	16792	22.8463	1	0.779501	79.3032
GOTERM_BP_DIRECT	GO:0050904~diapedesis	2	0.356506	0.0848485	PECAM1, FER	490	3	16792	22.8463	1	0.779501	79.3032
GOTERM_BP_DIRECT	GO:0048014~Tie signaling pathway	2	0.356506	0.0848485	TEK, ANGPT1	490	3	16792	22.8463	1	0.779501	79.3032
GOTERM_BP_DIRECT	GO:0072138~mesenchymal cell proliferation involved in ureteric bud development	2	0.356506	0.0848485	BMP4, GPC3	490	3	16792	22.8463	1	0.779501	79.3032
GOTERM_BP_DIRECT	GO:1904694~negative regulation of vascular smooth muscle contraction	2	0.356506	0.0848485	DOCK5, DOCK4	490	3	16792	22.8463	1	0.779501	79.3032
GOTERM_BP_DIRECT	GO:0032642~regulation of chemokine production	2	0.356506	0.0848485	ACKR1, SNAI2	490	3	16792	22.8463	1	0.779501	79.3032
GOTERM_BP_DIRECT	GO:2000286~receptor internalization involved in canonical Wnt signaling pathway	2	0.356506	0.0848485	CAV1, SCYL2	490	3	16792	22.8463	1	0.779501	79.3032

## Sheet: FECD VS CTRL_GO_CC_UP
Category	Term	Count	%	PValue	Genes	List Total	Pop Hits	Pop Total	Fold Enrichment	Bonferroni	Benjamini	FDR
GOTERM_CC_DIRECT	GO:0005886~plasma membrane	206	36.7201	3.80877e-18	SLC9A9, CYP24A1, CADM3, ADORA3, GLDN, AQP5, CD53, PRKG1, FRRS1L, RAB23, GNG2, HTR1D, GNG4, PTPRJ, RECK, PIK3CG, PTPRO, HLA-DQA2, PDCD1LG2, HLA-DQA1, F5, LPAR6, LILRB4, CX3CR1, ROR2, HLA-DPA1, UNC13C, CLEC5A, HLA-DRA, ENPP6, ARHGEF28, KCNJ3, CD74, SEMA5A, GPD1L, HLA-DRB5, FCER1G, HLA-DPB1, EMB, TYROBP, TGFBR1, PCDH10, MCAM, ACPP, EPHA2, ABCG2, ADAP2, RGS1, PKP2, CD200, MSR1, TM7SF3, SLC16A10, LY86…	526	4121	18224	1.7319	1.29879e-15	1.29879e-15	5.18899e-15
GOTERM_CC_DIRECT	GO:0005887~integral component of plasma membrane	95	16.934	1.16532e-14	CADM3, MSR1, NRG3, PLXNA1, SLC16A10, PLXNA2, TSPAN5, AQP5, TLR3, CD53, IL15, TLR7, GJA5, GPC4, ART3, TNFRSF11B, SLC2A5, GPC3, EVI2B, SLC22A5, HTR1D, PTPRJ, BST2, CMKLR1, ACKR4, HLA-DQA2, PTPRO, HLA-DQA1, CD163, CD84, IGSF6, CD37, THBD, LPAR6, CX3CR1, ROR2, HLA-DPA1, SLC40A1, CLEC5A, TSHR, HLA-DRA, FGFR2, C3AR1, GPR183, CAV1, PLXNC1, LRRC32, CCR1, GPR65, FPR3, CD9, LAPTM5, XG, RASGRP3, TEK, PKD2, …	526	1415	18224	2.32608	3.97515e-12	1.98752e-12	1.58873e-11
GOTERM_CC_DIRECT	GO:0070062~extracellular exosome	139	24.7772	5.55149e-11	PLXNA1, IL18, AQP5, IQGAP2, CD53, TTN, C1QC, OGN, ASPA, WNT4, SLC2A5, HMCN1, ST3GAL6, CFH, RAB23, GNG2, ROBO2, GNG4, DDAH1, NEGR1, COCH, PTPRJ, GATM, BST2, BST1, MYLK4, METTL7A, PTPRO, PDCD1LG2, TMEM27, PRELP, C1QA, C1QB, CD37, NAPEPLD, CST4, LILRB4, VSIG4, HLA-DRA, ENPP6, ITGB2, CD74, ITGAM, SEMA5A, GPD1L, DOCK2, ITGB8, GALC, HLA-DRB5, FGL2, ENTPD1, SPP1, FN1, MEST, HAVCR2, BMP3, MYO1B, NCKAP1L,…	526	2811	18224	1.71322	1.89306e-08	6.31018e-09	7.56323e-08
GOTERM_CC_DIRECT	GO:0005578~proteinaceous extracellular matrix	31	5.52585	2.25121e-10	PXDN, GLDN, MAMDC2, POSTN, VIT, MMP2, GPC4, OGN, WNT4, TNFRSF11B, GPC3, SERPINA1, ADAMTS12, LOX, FN1, CYR61, COCH, MATN2, BMP4, MATN3, FLRT2, FBN1, ECM2, COL4A6, SLIT2, WNT2B, COL4A5, PRELP, LAMA1, OMD, CHL1	526	268	18224	4.0076	7.67663e-08	1.91916e-08	3.06701e-07
GOTERM_CC_DIRECT	GO:0009986~cell surface	45	8.02139	6.38476e-10	FGFR2, TLR3, IQGAP2, ITGB2, CD53, IL15, HLA-DMA, CD74, ITGAM, WNT4, SLC1A2, SLC1A3, FOLR2, CD93, ITGAX, ITGB8, TEK, FCER1G, ROBO2, HLA-DPB1, TYROBP, CSF1R, CD28, HAVCR2, MRC1, PTPRJ, PTPRC, BST2, TGFBR1, MET, CEP41, CFTR, ABCB1, SLIT2, EPHA2, P2RY12, CD86, THBD, TFRC, SULF1, HBEGF, HLA-DPA1, TSHR, CLEC5A, HLA-DRA	526	542	18224	2.87655	2.1772e-07	4.35441e-08	8.69848e-07
GOTERM_CC_DIRECT	GO:0030666~endocytic vesicle membrane	15	2.6738	4.4677e-09	HLA-DQB1, CAV1, MSR1, NOSTRIN, HLA-DQA2, CD74, HLA-DQA1, CD163, CD9, WNT4, HLA-DRB5, HBEGF, HLA-DPA1, HLA-DPB1, HLA-DRA	526	66	18224	7.87418	1.52348e-06	2.53914e-07	6.08671e-06
GOTERM_CC_DIRECT	GO:0042613~MHC class II protein complex	10	1.78253	4.54635e-09	HLA-DQB1, HLA-DRB5, HLA-DPA1, HLA-DPB1, HLA-DMB, HLA-DMA, HLA-DQA2, HLA-DQA1, CD74, HLA-DRA	526	22	18224	15.7484	1.55031e-06	2.21472e-07	6.19387e-06
GOTERM_CC_DIRECT	GO:0005615~extracellular space	77	13.7255	1.09827e-08	EDN3, NOG, PXDN, NRG3, MASP1, GLDN, FGF9, LY86, IL18, IGFBP7, EDN1, LRRC17, POSTN, IL15, DLK1, MMP2, C1QC, TGFB2, CFHR1, GPC4, KRT81, OGN, TNFRSF11B, WNT4, GPC3, PAPPA, SEMA3F, CFH, SEMA3C, SERPINA1, SEMA3B, ANGPT1, LOXL4, LOX, EGFL6, LYZ, CST2, CST1, SLIT2, PRELP, THBD, F5, CST4, WFDC1, COL1A1, PROS1, TNC, ITGAM, ZG16B, CD9, C1QTNF3, HLA-DRB5, FN1, SPP1, BMP4, CPA4, BMP3, FLRT2, FLT1, FBN1, HSPG…	526	1347	18224	1.98053	3.7451e-06	4.68138e-07	1.49626e-05
GOTERM_CC_DIRECT	GO:0030669~clathrin-coated endocytic vesicle membrane	12	2.13904	1.47575e-08	HLA-DQB1, CD9, FCGR1A, HLA-DRB5, ROR2, HBEGF, HLA-DPA1, HLA-DPB1, HLA-DQA2, HLA-DQA1, CD74, HLA-DRA	526	41	18224	10.1404	5.0323e-06	5.59146e-07	2.01054e-05
GOTERM_CC_DIRECT	GO:0005576~extracellular region	83	14.795	2.40407e-07	EDN3, NOG, NRG3, FGF7, MASP1, FGF9, IL18, IGFBP7, EDN1, ARSK, IL15, TTN, MMP2, C1QC, TGFB2, OLFML1, OGN, HSPH1, TNFRSF11B, WNT4, BDNF, PAPPA, AOAH, CFH, ITIH5, SERPINA1, ANGPT1, LOX, CASP1, CYR61, MATN3, LYZ, SLIT2, CD163, PRELP, C1QA, C1QB, F5, CHST9, COL1A1, TREM2, PROS1, MFAP5, PLA2G5, FGFR2, ENPP6, GALNT1, TNC, PAMR1, OAS1, ESM1, METTL24, GLIPR2, FOLR2, TEK, HEG1, HBB, FN1, SPP1, BMP4, BMP3, …	526	1610	18224	1.78612	8.19756e-05	8.19786e-06	0.000327526
GOTERM_CC_DIRECT	GO:0071556~integral component of lumenal side of endoplasmic reticulum membrane	9	1.60428	1.13194e-06	HLA-DQB1, PKD2, HLA-DRB5, HLA-DPA1, HLA-DPB1, HLA-DQA2, HLA-DQA1, CD74, HLA-DRA	526	29	18224	10.7523	0.000385918	3.50896e-05	0.00154213
GOTERM_CC_DIRECT	GO:0016021~integral component of membrane	194	34.5811	1.32378e-05	SLC9A9, ADORA3, PEAR1, GLDN, LOC441081, CD53, FRRS1L, BDNF, CH25H, PTPRJ, HLA-DQA2, PTPRO, PDCD1LG2, HLA-DQA1, TMEM27, CD37, LPAR6, LILRB4, CX3CR1, ROR2, HLA-DPA1, EXT1, VSIG4, TM6SF1, CLEC5A, HLA-DRA, BCL2L1, KCNJ3, CD74, SEMA5A, XG, HLA-DRB5, FCER1G, HLA-DPB1, EMB, TYROBP, TGFBR1, PCDH10, MCAM, ACPP, ABCG2, NTRK3, PKP2, CD200, MSR1, TM7SF3, ARSE, MPEG1, SLC16A10, DPP10, SUSD2, ARSK, GJA5, SCIMP…	526	5163	18224	1.30184	0.00450394	0.000376105	0.0180334
GOTERM_CC_DIRECT	GO:0005911~cell-cell junction	17	3.0303	3.90873e-05	PTPRJ, FLRT2, CADM3, CEP41, PRKCH, CD53, VAV1, EPB41L3, CORO1A, TMEM47, PKP2, TENM2, TEK, PKD2, CDC42BPA, HEG1, LCP2	526	172	18224	3.42435	0.0132406	0.00102479	0.0532387
GOTERM_CC_DIRECT	GO:0009897~external side of plasma membrane	19	3.38681	4.7424e-05	PTPRC, CCR1, MCAM, KCNJ3, CD74, P2RY12, GPC4, CD9, CD86, TFRC, ITGAX, PECAM1, FCER1G, HLA-DRB5, HEG1, CD4, IL2RG, FCGR3A, CD28	526	213	18224	3.09052	0.0160419	0.00115447	0.0645902
GOTERM_CC_DIRECT	GO:0030658~transport vesicle membrane	8	1.42602	9.19301e-05	HLA-DQB1, HLA-DRB5, HLA-DPA1, HLA-DPB1, HLA-DQA2, HLA-DQA1, CD74, HLA-DRA	526	38	18224	7.29398	0.0308633	0.00208779	0.125171
GOTERM_CC_DIRECT	GO:0016020~membrane	92	16.3993	0.000218794	MSR1, DPP10, TLR3, IL15, ARHGAP15, HLA-DMA, SCIMP, SLC1A2, SLC1A3, MCTP2, CHST11, GNG2, LOXL4, DENND5B, DOCK10, PIK3CG, KCNMA1, RECK, BST2, EGFL6, STMN2, NCF4, CEP41, CFTR, PDE4D, PDE10A, METTL7A, HLA-DQA1, SLIT2, CD163, ELMO1, CCND1, CD37, F5, KCNT2, HLA-DQB1, FGFR2, CAV1, PLXNC1, GALNT1, LST1, MAMDC2, TNC, CTPS1, ITGB2, BCL2L1, OAS2, CD74, SEMA5A, CD9, DOCK2, ITGAX, FOLR2, C1QTNF3, ALOX5AP, BCL…	526	2200	18224	1.44885	0.0719009	0.00465269	0.297669
GOTERM_CC_DIRECT	GO:0030027~lamellipodium	15	2.6738	0.000224277	STMN2, AIF1, IQGAP2, FER, PALLD, AMOTL1, APBB1IP, PTPRO, EPHA2, CORO1C, CORO1A, PLEKHH2, PKD2, MCC, SRGAP2	526	160	18224	3.2481	0.0736351	0.00448914	0.305119
GOTERM_CC_DIRECT	GO:0001772~immunological synapse	7	1.24777	0.000375931	HAVCR2, PTPRJ, CD37, CORO1A, CD53, SCIMP, CD28	526	34	18224	7.13308	0.120337	0.00709783	0.510948
GOTERM_CC_DIRECT	GO:0031012~extracellular matrix	21	3.74332	0.000391982	COCH, MATN2, FGFR2, PXDN, TNC, IGFBP7, FBN1, HSPG2, POSTN, MMP2, PRELP, TGFB2, OGN, LAMA1, HMCN1, CD93, THSD4, COL1A1, ADAMTS12, FN1, CYR61	526	296	18224	2.45802	0.12514	0.00701172	0.532709
GOTERM_CC_DIRECT	GO:0012507~ER to Golgi transport vesicle membrane	8	1.42602	0.000688478	HLA-DQB1, HLA-DRB5, HLA-DPA1, HLA-DPB1, HLA-DQA2, HLA-DQA1, CD74, HLA-DRA	526	52	18224	5.33021	0.209312	0.0116739	0.933905
GOTERM_CC_DIRECT	GO:0016324~apical plasma membrane	20	3.56506	0.000820584	NOX4, KCNMA1, CAV1, SHROOM3, BST2, MPDZ, AQP5, ABCB1, CFTR, PDE4D, SLCO2B1, AMOTL1, PTPRO, CD9, SLC2A5, ANK2, TEK, SLC22A5, ATP6V0A4, FN1	526	291	18224	2.3812	0.244166	0.0132417	1.11218
GOTERM_CC_DIRECT	GO:0005856~cytoskeleton	23	4.09982	0.00119203	SHROOM3, MCF2, HCK, ENC1, EPB41L4A, FRMPD1, NOSTRIN, FER, KLHL4, APBB1IP, TRIB2, EPB41L2, EPB41L3, DOCK2, ANK1, ANK2, PLEKHH2, TEK, OSBPL10, INPP5D, PPP2R2B, DCX, AFAP1	526	371	18224	2.14789	0.334173	0.0183176	1.61184
GOTERM_CC_DIRECT	GO:0005581~collagen trimer	10	1.78253	0.00133063	C1QA, C1QB, MSR1, GLDN, C1QTNF3, COL1A1, LOX, C1QC, COL4A6, COL4A5	526	92	18224	3.76591	0.364947	0.0195476	1.79768
GOTERM_CC_DIRECT	GO:0009925~basal plasma membrane	6	1.06952	0.00152807	P2RY12, ITGA9, TEK, MET, AQP5, PKD2	526	30	18224	6.92928	0.406353	0.0214936	2.06185
GOTERM_CC_DIRECT	GO:0031225~anchored component of membrane	11	1.96078	0.00158159	RECK, GPC4, LYPD6B, ART3, ENPP6, GPC3, BST2, BST1, GFRA1, CNTN3, NEGR1	526	113	18224	3.37266	0.417106	0.0213586	2.13335
GOTERM_CC_DIRECT	GO:0005604~basement membrane	9	1.60428	0.00195311	MATN2, LAMA1, MEGF9, HMCN1, EGFL6, FGF9, TNC, FBN1, HSPG2	526	79	18224	3.94706	0.486581	0.0253149	2.62833
GOTERM_CC_DIRECT	GO:0000139~Golgi membrane	31	5.52585	0.00205594	HLA-DQB1, GALNT1, CAV1, LST1, NDST1, GALNT5, CYTH4, TLR3, DSE, TLR7, CD74, RNF125, GLIPR2, B3GNT5, B3GALNT1, ST3GAL6, CHST11, HLA-DRB5, SERPINA1, HLA-DPB1, HPD, HLA-DQA2, HLA-DQA1, FAM198B, F5, ST8SIA4, CHST9, HLA-DPA1, EXT1, PROS1, HLA-DRA	526	591	18224	1.81732	0.504307	0.0256576	2.76492
GOTERM_CC_DIRECT	GO:0032588~trans-Golgi network membrane	9	1.60428	0.00267261	HLA-DQB1, MYO1B, HLA-DRB5, HLA-DPA1, HLA-DPB1, HLA-DQA2, HLA-DQA1, CD74, HLA-DRA	526	83	18224	3.75684	0.598513	0.0320667	3.58032
GOTERM_CC_DIRECT	GO:0010008~endosome membrane	14	2.49554	0.0027938	MRC1, HLA-DQB1, MYO1B, NCF4, REP15, TLR3, TLR7, HLA-DQA2, HLA-DQA1, SCYL2, RAB23, HLA-DPA1, HLA-DPB1, ATP6V0A4	526	185	18224	2.62189	0.614811	0.032362	3.73983
GOTERM_CC_DIRECT	GO:0043202~lysosomal lumen	9	1.60428	0.00310242	GPC4, OGN, OMD, GPC3, HSPG2, GALC, GYG2, CD74, PRELP	526	85	18224	3.66844	0.653395	0.0347026	4.1449
GOTERM_CC_DIRECT	GO:0043020~NADPH oxidase complex	4	0.713012	0.00430677	NOX4, CYBB, NCF2, NCF4	526	12	18224	11.5488	0.770483	0.0463674	5.71059
GOTERM_CC_DIRECT	GO:0005765~lysosomal membrane	17	3.0303	0.00609875	HLA-DQB1, TLR3, CFTR, HLA-DMB, HLA-DMA, HLA-DQA2, HLA-DQA1, CD74, ACPP, LAPTM5, HLA-DRB5, GNB4, HLA-DPA1, HLA-DPB1, ATP6V0A4, TM6SF1, HLA-DRA	526	274	18224	2.14959	0.875822	0.0631094	7.99641
GOTERM_CC_DIRECT	GO:0008305~integrin complex	5	0.891266	0.00706051	ITGA9, ITGAX, ITGB8, ITGB2, ITGAM	526	27	18224	6.416	0.910737	0.0706012	9.20193
GOTERM_CC_DIRECT	GO:0030673~axolemma	4	0.713012	0.0100639	EPB41L3, SLC1A2, ANK1, ROBO2	526	16	18224	8.6616	0.968228	0.0964706	12.873
GOTERM_CC_DIRECT	GO:0005884~actin filament	7	1.24777	0.0109215	CORO1A, AIF1, MYO1B, HCK, TEK, WIPF1, PALLD	526	65	18224	3.73115	0.976358	0.101467	13.8957
GOTERM_CC_DIRECT	GO:0043235~receptor complex	10	1.78253	0.0112768	NTRK3, FLT1, OLR1, TGFBR1, ITGB2, LOXL4, TLR7, TSHR, VLDLR, ITPR2	526	127	18224	2.72806	0.979084	0.101854	14.3161
GOTERM_CC_DIRECT	GO:1903561~extracellular vesicle	6	1.06952	0.0142072	CD9, OGN, F5, TFRC, ITGB2, PRELP	526	50	18224	4.15757	0.992398	0.12355	17.712
GOTERM_CC_DIRECT	GO:0032045~guanyl-nucleotide exchange factor complex	3	0.534759	0.0158015	RASGRP3, DGKI, ELMO1	526	7	18224	14.8485	0.995623	0.133185	19.5066
GOTERM_CC_DIRECT	GO:0001891~phagocytic cup	4	0.713012	0.0163377	CORO1A, PEAR1, AIF1, BIN2	526	19	18224	7.29398	0.996365	0.134139	20.1021
GOTERM_CC_DIRECT	GO:0031093~platelet alpha granule lumen	6	1.06952	0.0207687	F5, IGF1, SERPINA1, PROS1, FN1, TGFB2	526	55	18224	3.77961	0.99922	0.163825	24.8683
GOTERM_CC_DIRECT	GO:0005796~Golgi lumen	8	1.42602	0.0208986	GPC4, OGN, OMD, WNT4, GPC3, HSPG2, PROS1, PRELP	526	96	18224	2.8872	0.999255	0.161095	25.0041
GOTERM_CC_DIRECT	GO:0001527~microfibril	3	0.534759	0.0319808	THSD4, FBN1, MFAP5	526	10	18224	10.3939	0.999985	0.231947	35.7777
GOTERM_CC_DIRECT	GO:0045121~membrane raft	12	2.13904	0.0367983	PTPRC, CAV1, ANK2, OLR1, BST2, TGFBR1, PECAM1, SULF1, TEK, ANGPT1, CD4, INPP5D	526	206	18224	2.01824	0.999997	0.257197	39.9979
GOTERM_CC_DIRECT	GO:0002116~semaphorin receptor complex	3	0.534759	0.0383542	PLXNC1, PLXNA1, PLXNA2	526	11	18224	9.44901	0.999998	0.261472	41.305
GOTERM_CC_DIRECT	GO:0008076~voltage-gated potassium channel complex	7	1.24777	0.0415251	KCNS3, KCNMA1, KCND3, KCNT2, DPP6, KCNJ3, KCNIP1	526	88	18224	2.75596	0.999999	0.274858	43.8875
GOTERM_CC_DIRECT	GO:0005622~intracellular	50	8.91266	0.045892	EDN3, NRG3, TLR3, ANK2, RAB23, ANGPT1, DOCK10, PLCB2, PIK3CG, ZNF92, DCDC2, PRKCH, TBCK, CCND1, MAPK4, SLC40A1, CAV1, CD74, RNF125, DOCK2, RASGRP3, B3GNT5, IL2RG, DCX, DCLK1, CSF1R, TYROBP, MCF2, TGFBR1, FBN1, SAMHD1, RCAN1, DGKI, NPR3, MID1, DOCK5, VAV1, ACPP, CCDC68, EPHA2, DOCK4, RASSF5, PLK2, TENM2, PARP8, CDC42BPA, CHN2, DEPTOR, GFRA1, IGFBP5	526	1332	18224	1.30054	1	0.29408	47.2721
GOTERM_CC_DIRECT	GO:0005788~endoplasmic reticulum lumen	11	1.96078	0.0517901	WNT4, ARSE, COLGALT2, F5, P4HA2, ARSK, CD4, SERPINA1, COL1A1, COL4A6, COL4A5	526	192	18224	1.98495	1	0.320116	51.5436
GOTERM_CC_DIRECT	GO:0005614~interstitial matrix	3	0.534759	0.0523789	TNC, ECM2, VIT	526	13	18224	7.99532	1	0.317647	51.952
GOTERM_CC_DIRECT	GO:0005602~complement component C1 complex	2	0.356506	0.056788	C1QA, C1QB	526	2	18224	34.6464	1	0.334264	54.9098
GOTERM_CC_DIRECT	GO:0005925~focal adhesion	18	3.20856	0.0622986	NOX4, PTPRC, FLRT2, CAV1, FLT1, FOCAD, TNC, HCK, HSPG2, PALLD, MCAM, APBB1IP, EPHA2, EPB41L2, CORO1C, CD9, TEK, AFAP1	526	391	18224	1.59497	1	0.355118	58.3694
GOTERM_CC_DIRECT	GO:0000307~cyclin-dependent protein kinase holoenzyme complex	3	0.534759	0.0679121	CCND1, CCND2, CDK6	526	15	18224	6.92928	1	0.375144	61.6393
GOTERM_CC_DIRECT	GO:0072562~blood microparticle	9	1.60428	0.0731642	CFHR1, C1QB, TFRC, CFH, HBA2, PROS1, HBB, C1QC, FN1	526	152	18224	2.05143	1	0.392405	64.4817
GOTERM_CC_DIRECT	GO:0071682~endocytic vesicle lumen	3	0.534759	0.0761761	HSPH1, HBA2, HBB	526	16	18224	6.4962	1	0.399377	66.0224
GOTERM_CC_DIRECT	GO:0016323~basolateral plasma membrane	10	1.78253	0.0768839	CAV1, ANK1, SLC4A11, TFRC, ANK2, SLC16A10, TEK, CFTR, SLC40A1, HPGD	526	180	18224	1.9248	1	0.396607	66.3753
GOTERM_CC_DIRECT	GO:0016942~insulin-like growth factor binding protein complex	2	0.356506	0.0839631	IGF1, IGFBP5	526	3	18224	23.0976	1	0.419422	69.7233
GOTERM_CC_DIRECT	GO:0005829~cytosol	109	19.4296	0.0855567	MEF2C, AIF1, IL18, IQGAP2, ANKRD1, AMOTL1, TTN, PRKG1, ASPA, ANK1, CDKN2A, ANK2, CDKN2B, CH25H, BTBD3, DDAH1, MX2, PIK3CG, DEPDC7, NCF2, NCF4, PDE4D, CDO1, JUN, MAPK4, PDE5A, ARHGEF28, CTPS1, OAS1, OAS2, BCL2L1, GPD1L, ISYNA1, DOCK2, PPP2R2B, NCKAP1L, HBA2, VAV1, DOCK4, CORO1A, PDE7B, RGS1, PLK2, PRICKLE1, HDAC8, TMEM88, KYNU, MSR1, PREX1, TTPA, ARHGAP18, WWC2, FER, ARHGAP15, SKAP2, HSPH1, TP53I3…	526	3315	18224	1.1392	1	0.41994	70.433
GOTERM_CC_DIRECT	GO:0030670~phagocytic vesicle membrane	5	0.891266	0.0899569	CYBB, CORO1A, RAB23, ATP6V0A4, ANXA3	526	59	18224	2.93613	1	0.431029	72.3135
GOTERM_CC_DIRECT	GO:0055037~recycling endosome	7	1.24777	0.0982574	SLC9A9, TFRC, REP15, ACKR1, CFTR, ACKR4, TUBA1A	526	110	18224	2.20477	1	0.455602	75.5627
GOTERM_CC_DIRECT	GO:0042383~sarcolemma	6	1.06952	0.0986452	KCND3, SLC8A1, ANK1, SLC2A5, ANK2, SLC27A6	526	85	18224	2.44563	1	0.451328	75.7055

## Sheet: FECD VS CTRL_GO_MF_UP
Category	Term	Count	%	PValue	Genes	List Total	Pop Hits	Pop Total	Fold Enrichment	Bonferroni	Benjamini	FDR
GOTERM_MF_DIRECT	GO:0004872~receptor activity	25	4.45633	1.92558e-08	MRC1, CADM3, PLXNA1, CMKLR1, ACKR1, TLR3, ITGB2, TLR7, CD180, LYVE1, TNFRSF11B, CD86, THBD, CD93, ITGAX, ITGB8, IL10RA, TEK, LILRB4, MCC, CD4, UNC13C, TREM2, CD200, SLC40A1	489	217	16881	3.97713	1.27665e-05	1.27665e-05	2.88278e-05
GOTERM_MF_DIRECT	GO:0032395~MHC class II receptor activity	7	1.24777	2.26894e-06	HLA-DQB1, HLA-DPA1, HLA-DPB1, HLA-DMA, HLA-DQA2, HLA-DQA1, HLA-DRA	489	15	16881	16.11	0.00150318	0.000751872	0.00339677
GOTERM_MF_DIRECT	GO:0004714~transmembrane receptor protein tyrosine kinase activity	8	1.42602	9.37243e-05	FGFR2, NTRK3, FLT1, TEK, MET, ROR2, EPHA2, CSF1R	489	38	16881	7.26768	0.0602507	0.020501	0.140222
GOTERM_MF_DIRECT	GO:0005201~extracellular matrix structural constituent	10	1.78253	0.000126276	LAMA1, MATN3, PXDN, FBN1, CD4, COL1A1, MFAP5, COL4A6, PRELP, COL4A5	489	67	16881	5.15246	0.0803168	0.020714	0.18888
GOTERM_MF_DIRECT	GO:0019864~IgG binding	5	0.891266	0.000193662	FCGR2B, FCGR1A, FCER1G, FCGR2A, FCGR3A	489	11	16881	15.6916	0.120508	0.0253551	0.289539
GOTERM_MF_DIRECT	GO:0008201~heparin binding	15	2.6738	0.000230842	BMP4, FGFR2, FGF7, FGF9, FBN1, POSTN, ECM2, SLIT2, PRELP, OGN, CFH, HBEGF, PLA2G5, FN1, CYR61	489	160	16881	3.23639	0.141927	0.0251883	0.345035
GOTERM_MF_DIRECT	GO:0048365~Rac GTPase binding	7	1.24777	0.000942561	CORO1C, CAV1, NCF2, SRGAP2C, IQGAP2, DOCK4, SRGAP2	489	40	16881	6.04126	0.464852	0.0854436	1.40185
GOTERM_MF_DIRECT	GO:0045499~chemorepellent activity	6	1.06952	0.000942931	SEMA5A, FLRT2, NRG3, SEMA3F, SEMA3C, SEMA3B	489	27	16881	7.67144	0.464984	0.0752042	1.4024
GOTERM_MF_DIRECT	GO:0042605~peptide antigen binding	6	1.06952	0.00112095	HLA-DQB1, HLA-DRB5, HLA-DPA1, HLA-DPB1, HLA-DQA1, HLA-DRA	489	28	16881	7.39746	0.524604	0.0793019	1.6651
GOTERM_MF_DIRECT	GO:0005509~calcium ion binding	36	6.41711	0.00175645	MASP1, AIF1, PAMR1, DLK1, TTN, KCNIP1, MCTP2, HMCN1, RASGRP3, CD93, PKD2, HEG1, PLCB1, PLCB2, HPGDS, EHD4, MATN2, MATN3, SLC8A1, SVEP1, EGFL6, PCDH10, FBN1, HSPG2, SLIT2, ANXA3, ITPR2, MCTP1, THBD, SNED1, TENM2, SULF1, SYT15, PROS1, PLA2G5, VLDLR	489	717	16881	1.7333	0.688248	0.110019	2.59755
GOTERM_MF_DIRECT	GO:0046934~phosphatidylinositol-4,5-bisphosphate 3-kinase activity	8	1.42602	0.00201275	PIK3CG, FGFR2, CD86, FGF7, FGF9, HBEGF, VAV1, CD28	489	62	16881	4.45438	0.737052	0.114352	2.97128
GOTERM_MF_DIRECT	GO:0042803~protein homodimerization activity	36	6.41711	0.00244387	FGFR2, CADM3, NOG, KYNU, MASP1, BCL2L1, TGFB2, GPD1L, IRAK3, GLIPR2, TP53I3, BCL2, PKD2, CD4, PLCB1, HPGDS, CSF1R, PLEK, BST2, SRGAP2C, NPR3, MID1, PTPRO, SLIT2, ABCG2, C1QB, CORO1A, TFRC, JUN, MAPK4, TENM2, TENM3, EXT1, CD200, HPGD, SRGAP2	489	730	16881	1.70243	0.80255	0.126449	3.5969
GOTERM_MF_DIRECT	GO:0017154~semaphorin receptor activity	4	0.713012	0.00434737	PLXNC1, PLXNA1, PLXNA2, MET	489	12	16881	11.5072	0.944345	0.199244	6.31445
GOTERM_MF_DIRECT	GO:0004713~protein tyrosine kinase activity	11	1.96078	0.0052857	FGFR2, FLT1, FGF7, FGF9, HCK, TEK, MET, HBEGF, FER, TTN, EPHA2	489	133	16881	2.85516	0.970214	0.221962	7.6276
GOTERM_MF_DIRECT	GO:0045028~G-protein coupled purinergic nucleotide receptor activity	4	0.713012	0.00689041	P2RY12, P2RY13, GPR34, P2RY14	489	14	16881	9.86328	0.989788	0.263326	9.83359
GOTERM_MF_DIRECT	GO:0005102~receptor binding	20	3.56506	0.00723039	FYB, BMP3, EDN3, PLXNC1, CADM3, CAV1, NRG3, HCK, TNFSF8, TGFB2, LAMA1, CD86, SCYL2, ITGB8, TENM2, PKD2, GFRA1, CD200, SELPLG, TYROBP	489	353	16881	1.95589	0.991862	0.259698	10.2946
GOTERM_MF_DIRECT	GO:0005085~guanyl-nucleotide exchange factor activity	10	1.78253	0.00726341	P2RY12, DOCK2, RASGRP3, MCF2, ARHGEF28, DOCK5, DOCK10, VAV1, ELMO1, DOCK4	489	118	16881	2.92555	0.992039	0.247464	10.3393
GOTERM_MF_DIRECT	GO:0005096~GTPase activator activity	17	3.0303	0.0073329	DEPDC7, PREX1, SRGAP2C, ARHGAP18, NCKAP1L, ARHGAP15, TBCK, FAM13B, DOCK4, DOCK2, ADAP2, RGS1, RASGRP3, JUN, CHN2, PLCB1, SRGAP2	489	279	16881	2.10346	0.9924	0.237452	10.4332
GOTERM_MF_DIRECT	GO:0002020~protease binding	9	1.60428	0.00891925	CST4, BCL2, CST2, CST1, SERPINA1, TTN, CHL1, FN1, CD28	489	101	16881	3.07617	0.997368	0.26848	12.5523
GOTERM_MF_DIRECT	GO:0023026~MHC class II protein complex binding	4	0.713012	0.0101561	HLA-DMB, HLA-DMA, CD74, HLA-DRA	489	16	16881	8.63037	0.99885	0.287088	14.172
GOTERM_MF_DIRECT	GO:0004950~chemokine receptor activity	4	0.713012	0.0120717	CMKLR1, CCR1, CX3CR1, ACKR4	489	17	16881	8.1227	0.999682	0.318488	16.6253
GOTERM_MF_DIRECT	GO:0005044~scavenger receptor activity	6	1.06952	0.0121875	MSR1, SUSD2, LOXL4, ACKR4, PRSS12, CD163	489	48	16881	4.31518	0.999705	0.30895	16.7714
GOTERM_MF_DIRECT	GO:0043395~heparan sulfate proteoglycan binding	4	0.713012	0.0141803	SEMA5A, GPC4, GPC3, CFH	489	18	16881	7.67144	0.999923	0.33747	19.25
GOTERM_MF_DIRECT	GO:0005114~type II transforming growth factor beta receptor binding	3	0.534759	0.0159043	TGFBR1, BAMBI, TGFB2	489	7	16881	14.7949	0.999976	0.357821	21.3385
GOTERM_MF_DIRECT	GO:0005088~Ras guanyl-nucleotide exchange factor activity	9	1.60428	0.0184728	FGFR2, FGF7, RASGRP3, FGF9, TEK, HBEGF, GFRA1, ANGPT1, IL2RG	489	115	16881	2.70168	0.999996	0.390113	24.3568
GOTERM_MF_DIRECT	GO:0008083~growth factor activity	11	1.96078	0.0194765	BMP4, OGN, BMP3, BDNF, NRG3, FGF7, FGF9, IGF1, HBEGF, TGFB2, BMP6	489	162	16881	2.34405	0.999998	0.394409	25.5065
GOTERM_MF_DIRECT	GO:0005109~frizzled binding	5	0.891266	0.0195636	WNT4, ROR2, BAMBI, FZD7, WNT2B	489	36	16881	4.79465	0.999998	0.384399	25.6056
GOTERM_MF_DIRECT	GO:0016740~transferase activity	8	1.42602	0.0212264	ART3, GALNT1, COLGALT2, SPTLC3, BST1, GALNT5, OAS1, OAS2	489	96	16881	2.87679	0.999999	0.398316	27.4723
GOTERM_MF_DIRECT	GO:0051371~muscle alpha-actinin binding	3	0.534759	0.0262416	PKD2, PALLD, TTN	489	9	16881	11.5072	1	0.455533	32.8411
GOTERM_MF_DIRECT	GO:0070700~BMP receptor binding	3	0.534759	0.0262416	BMP4, BMP3, BMP6	489	9	16881	11.5072	1	0.455533	32.8411
GOTERM_MF_DIRECT	GO:0004114~3',5'-cyclic-nucleotide phosphodiesterase activity	4	0.713012	0.0276763	PDE7B, PDE5A, PDE10A, PDE4D	489	23	16881	6.00373	1	0.462201	34.3073
GOTERM_MF_DIRECT	GO:0030215~semaphorin receptor binding	4	0.713012	0.0276763	SEMA5A, SEMA3F, SEMA3C, SEMA3B	489	23	16881	6.00373	1	0.462201	34.3073
GOTERM_MF_DIRECT	GO:0005057~receptor signaling protein activity	5	0.891266	0.02775	FLRT2, FCGR1A, TGFBR1, DCLK1, TYROBP	489	40	16881	4.31518	1	0.45222	34.3818
GOTERM_MF_DIRECT	GO:0005178~integrin binding	8	1.42602	0.0326066	CD9, EGFL6, FBN1, IGF1, ESM1, ECM2, FN1, CYR61	489	105	16881	2.63021	1	0.49683	39.1214
GOTERM_MF_DIRECT	GO:0050839~cell adhesion molecule binding	6	1.06952	0.0332641	CADM3, TENM2, TENM3, POSTN, ITGB2, CD200	489	62	16881	3.34079	1	0.493218	39.7379
GOTERM_MF_DIRECT	GO:0016303~1-phosphatidylinositol-3-kinase activity	5	0.891266	0.0350457	PIK3CG, FGFR2, FGF7, FGF9, PIK3R3	489	43	16881	4.01412	1	0.501251	41.3793
GOTERM_MF_DIRECT	GO:0016175~superoxide-generating NADPH oxidase activity	3	0.534759	0.0385945	NOX4, CYBB, NCF2	489	11	16881	9.41495	1	0.525537	44.5252
GOTERM_MF_DIRECT	GO:0001948~glycoprotein binding	6	1.06952	0.039621	TFRC, CD4, ITGB2, SERPINA1, ITGAM, VLDLR	489	65	16881	3.1866	1	0.525045	45.4054
GOTERM_MF_DIRECT	GO:0019838~growth factor binding	4	0.713012	0.0420144	FLT1, DUSP1, TGFBR1, TEK	489	27	16881	5.11429	1	0.536582	47.4073
GOTERM_MF_DIRECT	GO:0004065~arylsulfatase activity	3	0.534759	0.0454439	ARSE, SULF1, ARSK	489	12	16881	8.63037	1	0.55579	50.1565
GOTERM_MF_DIRECT	GO:0020037~heme binding	9	1.60428	0.0455516	NOX4, CYP24A1, CYP4X1, CYBB, PXDN, TBXAS1, GUCY1A2, HBA2, HBB	489	137	16881	2.26783	1	0.54732	50.2407
GOTERM_MF_DIRECT	GO:0044325~ion channel binding	8	1.42602	0.045642	GPD1L, KCND3, CAV1, SLC8A1, ANK2, PKP2, PKD2, PDE4D	489	113	16881	2.444	1	0.538985	50.3111
GOTERM_MF_DIRECT	GO:0001618~virus receptor activity	6	1.06952	0.0517539	MRC1, CD86, TFRC, CD4, CLEC5A, SELPLG	489	70	16881	2.95898	1	0.576555	54.8678
GOTERM_MF_DIRECT	GO:0017147~Wnt-protein binding	4	0.713012	0.0593785	ROR2, WIF1, PTPRO, FZD7	489	31	16881	4.45438	1	0.619517	60.006
GOTERM_MF_DIRECT	GO:0005095~GTPase inhibitor activity	3	0.534759	0.0603358	IQGAP2, DGKI, SLIT2	489	14	16881	7.39746	1	0.616931	60.611
GOTERM_MF_DIRECT	GO:0003779~actin binding	14	2.49554	0.0611337	KCNMA1, EPB41L2, EPB41L3, CORO1A, NEB, PLEKHH2, MICAL2, ENC1, KIF18A, IQGAP2, WIPF1, KLHL4, PALLD, AFAP1	489	278	16881	1.73849	1	0.613466	61.1088
GOTERM_MF_DIRECT	GO:0051117~ATPase binding	6	1.06952	0.0628582	CAV1, ANK1, ANK2, PKD2, PDE4D, ATP6V0A4	489	74	16881	2.79904	1	0.615764	62.1646
GOTERM_MF_DIRECT	GO:0005244~voltage-gated ion channel activity	4	0.713012	0.0641692	CYBB, CLIC6, PKD2, KCNIP1	489	32	16881	4.31518	1	0.615527	62.9493
GOTERM_MF_DIRECT	GO:0038191~neuropilin binding	3	0.534759	0.0683212	SEMA3F, SEMA3C, SEMA3B	489	15	16881	6.90429	1	0.631483	65.3355
GOTERM_MF_DIRECT	GO:0017016~Ras GTPase binding	3	0.534759	0.0683212	RASSF5, RASGRP3, DGKI	489	15	16881	6.90429	1	0.631483	65.3355
GOTERM_MF_DIRECT	GO:0004115~3',5'-cyclic-AMP phosphodiesterase activity	3	0.534759	0.0683212	PDE7B, PDE10A, PDE4D	489	15	16881	6.90429	1	0.631483	65.3355
GOTERM_MF_DIRECT	GO:0008484~sulfuric ester hydrolase activity	3	0.534759	0.0683212	ARSE, SULF1, ARSK	489	15	16881	6.90429	1	0.631483	65.3355
GOTERM_MF_DIRECT	GO:0005125~cytokine activity	10	1.78253	0.0700084	BMP4, BMP3, TNFRSF11B, IL18, EDN1, IL15, SPP1, TGFB2, TNFSF8, BMP6	489	176	16881	1.96145	1	0.633042	66.2635
GOTERM_MF_DIRECT	GO:0004871~signal transducer activity	11	1.96078	0.0728303	PLK2, BST2, RASGRP3, IL10RA, GNB4, GNG2, GNG11, GNG4, UNC13C, PLCB1, PLCB2	489	204	16881	1.86145	1	0.640545	67.7639
GOTERM_MF_DIRECT	GO:0031720~haptoglobin binding	2	0.356506	0.0842467	HBA2, HBB	489	3	16881	23.0143	1	0.688697	73.2214
GOTERM_MF_DIRECT	GO:0031708~endothelin B receptor binding	2	0.356506	0.0842467	EDN3, EDN1	489	3	16881	23.0143	1	0.688697	73.2214
GOTERM_MF_DIRECT	GO:0030553~cGMP binding	3	0.534759	0.0852383	PDE5A, PDE10A, PRKG1	489	17	16881	6.09202	1	0.685947	73.6523
GOTERM_MF_DIRECT	GO:0051015~actin filament binding	8	1.42602	0.0885419	CORO1C, CORO1A, SHROOM3, AIF1, MYO1B, IQGAP2, WIPF1, TTN	489	132	16881	2.09221	1	0.69335	75.0415
GOTERM_MF_DIRECT	GO:0005520~insulin-like growth factor binding	3	0.534759	0.0941206	IGFBP7, ESM1, CYR61	489	18	16881	5.75358	1	0.709615	77.2332
GOTERM_MF_DIRECT	GO:0008528~G-protein coupled peptide receptor activity	3	0.534759	0.0941206	GPR34, NPR3, TSHR	489	18	16881	5.75358	1	0.709615	77.2332
GOTERM_MF_DIRECT	GO:0003725~double-stranded RNA binding	5	0.891266	0.0996758	TFRC, TLR3, OAS1, OAS2, TLR7	489	61	16881	2.82963	1	0.724501	79.2362

## Sheet: FECD VS CTRL_GO_BP_DOWN
Category	Term	Count	%	PValue	Genes	List Total	Pop Hits	Pop Total	Fold Enrichment	Bonferroni	Benjamini	FDR
GOTERM_BP_DIRECT	GO:0055114~oxidation-reduction process	38	7.7551	1.28149e-08	STEAP4, CYP1B1, PTGS2, UTY, HSD17B14, EGLN3, BBOX1, ALDH3A1, AKR1C3, AKR1C2, MTHFD2, ALDH1A3, SMOX, GSTO2, KDM3A, NQO1, KDM5D, CHDH, MTHFD2L, CYP1A1, MAOA, MAOB, MSRB1, HEPHL1, GMPR, ACADL, MOXD1, SOD3, SOD2, DHRS3, DIO2, H6PD, AKR1B10, AKR1B1, TXN, STEAP2, MGST1, AOC3	372	592	16792	2.89749	2.63599e-05	2.63599e-05	2.21052e-05
GOTERM_BP_DIRECT	GO:0006954~inflammatory response	29	5.91837	2.55026e-08	CXCL1, CCL2, ELF3, PTGS2, C3, CSF1, CXCL2, TLR2, CXCL8, TAC1, CCL5, CCL7, CCL20, SERPINA3, PTX3, IRAK2, NFKBIZ, IL6, C4B, SPHK1, CHI3L1, IFI16, RPS6KA5, TNFAIP6, TNFRSF10D, TNFAIP3, SELE, AOC3, F2R	372	379	16792	3.45397	5.24575e-05	2.62291e-05	4.3991e-05
GOTERM_BP_DIRECT	GO:0007155~cell adhesion	23	4.69388	0.000586744	ICAM1, CCL2, CYP1B1, OPCML, PTPRF, CNTN6, CLDN10, BCAM, CX3CL1, ITGB3, CDH3, DDR2, DDR1, TNFAIP6, PGM5, NLGN4Y, ITGA8, MYBPH, TGFBI, CD24, SELE, AOC3, SPON1	372	459	16792	2.26191	0.700993	0.0585786	1.0073
GOTERM_BP_DIRECT	GO:0008285~negative regulation of cell proliferation	20	4.08163	0.00135928	CXCL1, RARRES3, IL6, RARRES1, CYP1B1, PTGS2, CLMN, FBXO2, TLR2, CXCL8, SOD2, LIF, DDR1, SPRY1, PTGES, BTG1, DLL4, IRF1, IGFBP3, F2R	372	396	16792	2.27979	0.939065	0.102025	2.31899
GOTERM_BP_DIRECT	GO:0043066~negative regulation of apoptotic process	20	4.08163	0.00624642	IL6, SOCS3, MMP9, SPHK1, NFKBIA, SIX4, BIRC3, KDR, SOD2, PLAUR, PRLR, TNFRSF10D, VEGFA, SERPINB2, TGM2, BCL3, LTF, CEACAM5, NQO1, ANGPTL4	372	455	16792	1.98417	0.999997	0.269752	10.245
GOTERM_BP_DIRECT	GO:0006955~immune response	18	3.67347	0.0125724	CXCL1, IL1R1, IL6, CCL2, AQP9, C3, CXCL2, TLR2, CXCL8, C1R, CX3CL1, CCL5, LIF, CCL20, TNFRSF10D, SLPI, NFIL3, GBP2	372	421	16792	1.92997	1	0.382423	19.6071
GOTERM_BP_DIRECT	GO:0007267~cell-cell signaling	17	3.46939	0.000175414	NAMPT, EFNA1, GDF5, EFNA3, FGF11, TAC1, CCL5, CCL7, PGR, TNFAIP6, PCDH1, CCL20, AGT, TXN, CEACAM6, GDF15, PHEX	372	254	16792	3.02117	0.302923	0.0273766	0.302152
GOTERM_BP_DIRECT	GO:0042493~response to drug	17	3.46939	0.00124409	ICAM1, IL6, PTGS2, ASS1, CYP1A1, ADCYAP1R1, MAOB, CDH3, GCLM, JUNB, ALDH3A1, SOD2, LCN2, PLIN2, CA9, MGST1, NNMT	372	304	16792	2.52426	0.922748	0.1012	2.12445
GOTERM_BP_DIRECT	GO:0006508~proteolysis	17	3.46939	0.0897133	C4B, C3, CFB, MMP9, FBXO2, C1R, C1S, MMP14, MMP3, MMP1, MMP10, TMPRSS11D, HTRA1, C1RL, LTF, PHEX, WFDC2	372	500	16792	1.53475	1	0.80036	80.2376
GOTERM_BP_DIRECT	GO:0032496~response to lipopolysaccharide	16	3.26531	3.67102e-06	CXCL1, PTGS2, CYP1A1, MAOB, CXCL2, TLR2, TAC1, JUNB, GCH1, SOD2, PTGES, TNFRSF10D, SLPI, SELE, MGST1, F2R	372	164	16792	4.40388	0.00752287	0.00251394	0.00633218
GOTERM_BP_DIRECT	GO:0001666~response to hypoxia	16	3.26531	6.59787e-06	MUC1, CCL2, CYP1A1, EGLN3, TLR2, MMP14, SOD3, ALDH3A1, SOD2, EDNRA, CA9, ANG, HMOX1, VEGFA, CD24, ANGPTL4	372	172	16792	4.19905	0.0134802	0.00338722	0.0113805
GOTERM_BP_DIRECT	GO:0001525~angiogenesis	16	3.26531	0.000135948	CYP1B1, CCL2, PTGS2, EFNA1, CXCL8, MMP14, EPHB1, KDR, ANG, DLL4, HMOX1, VEGFA, TGFBI, PLCD3, TNFAIP2, ANGPTL4	372	223	16792	3.23873	0.243963	0.0275791	0.234247
GOTERM_BP_DIRECT	GO:0045087~innate immune response	16	3.26531	0.0559398	C4B, CSF1, TLR2, MSRB1, TAC1, C1R, COLEC12, C1S, IFI16, LCN2, ANG, SAA1, C1RL, SLPI, PTX3, DMBT1	372	430	16792	1.67962	1	0.712474	62.9529
GOTERM_BP_DIRECT	GO:0008284~positive regulation of cell proliferation	16	3.26531	0.0941352	NAMPT, IL6, KRT6A, TBC1D8, OSMR, CSF1, HILPDA, KDR, ALDH3A1, AKR1C3, LIF, AKR1C2, NTRK2, VEGFA, CEACAM6, F2R	372	466	16792	1.54986	1	0.808598	81.8298
GOTERM_BP_DIRECT	GO:0030335~positive regulation of cell migration	13	2.65306	0.000821014	CSF1, SPHK1, CCL5, MMP14, CCL7, KDR, TNFAIP6, SYNE2, VEGFA, CEMIP, CEACAM6, MYLK, F2R	372	184	16792	3.18922	0.815392	0.0739215	1.40681
GOTERM_BP_DIRECT	GO:0070374~positive regulation of ERK1 and ERK2 cascade	12	2.44898	0.00179737	ICAM1, IL6, CCL2, CCL20, VEGFA, CHI3L1, CX3CL1, CCL5, ST5, CCL7, KDR, F2R	372	175	16792	3.0953	0.975289	0.119798	3.05553
GOTERM_BP_DIRECT	GO:0030198~extracellular matrix organization	12	2.44898	0.00430658	CSGALNACT1, ICAM1, DDR1, FBLN1, ELF3, LUM, ITGA8, TGFBI, BCL3, ITGB3, DDR2, KDR	372	196	16792	2.76366	0.999861	0.208342	7.17435
GOTERM_BP_DIRECT	GO:0071356~cellular response to tumor necrosis factor	11	2.2449	0.000162089	LCN2, ICAM1, IL6, CCL2, ASS1, CCL20, CHI3L1, CXCL8, CX3CL1, CCL5, CCL7	372	110	16792	4.51398	0.283548	0.0274045	0.279229
GOTERM_BP_DIRECT	GO:0045766~positive regulation of angiogenesis	11	2.2449	0.000233738	CYP1B1, BTG1, C3, HMOX1, VEGFA, SPHK1, CHI3L1, CXCL8, CX3CL1, KDR, ANGPTL4	372	115	16792	4.31772	0.381745	0.0296063	0.402424
GOTERM_BP_DIRECT	GO:0007601~visual perception	11	2.2449	0.0141043	GLRB, DHRS3, CYP1B1, BEST1, RPGR, LUM, DLL4, TGFBI, RGS16, CDH3, OLFM2	372	201	16792	2.47034	1	0.401073	21.7316
GOTERM_BP_DIRECT	GO:0010628~positive regulation of gene expression	11	2.2449	0.0668732	PLAG1, LCN2, FBLN1, IL6, CSF1, DLL4, VEGFA, NTRK2, TLR2, NFIL3, CDH3	372	262	16792	1.89518	1	0.738977	69.6968
GOTERM_BP_DIRECT	GO:0071347~cellular response to interleukin-1	10	2.04082	2.53313e-05	LCN2, ICAM1, IL6, CCL2, CCL20, CHI3L1, CXCL8, CX3CL1, CCL5, CCL7	372	71	16792	6.35772	0.0507728	0.0103673	0.0436865
GOTERM_BP_DIRECT	GO:0010951~negative regulation of endopeptidase activity	10	2.04082	0.00146393	CPAMD8, C4B, C3, AGT, SERPINA5, SERPINA3, SERPINB2, SLPI, SERPINI1, WFDC2	372	121	16792	3.73056	0.950881	0.105608	2.49541
GOTERM_BP_DIRECT	GO:0007568~aging	10	2.04082	0.0111955	IL6, CCL2, CYP1A1, SLC12A2, ASS1, AGT, KRT14, NQO1, GCLM, ALDH3A1	372	165	16792	2.73574	1	0.370721	17.6513
GOTERM_BP_DIRECT	GO:0060326~cell chemotaxis	9	1.83673	8.85615e-05	CXCL1, CCL2, SAA2, CCL20, CXCL2, CX3CL1, LPAR1, CCL5, EPHB1	372	65	16792	6.25012	0.166548	0.0200386	0.152655
GOTERM_BP_DIRECT	GO:0050729~positive regulation of inflammatory response	9	1.83673	0.000202349	CCL2, AGT, TLR2, TGM2, CX3CL1, CCL5, GPRC5B, CCL7, IL17RB	372	73	16792	5.56518	0.340501	0.0292962	0.348471
GOTERM_BP_DIRECT	GO:0006935~chemotaxis	9	1.83673	0.00571191	CXCL1, CCL2, CCL20, CXCL2, CXCL8, CX3CL1, CCL5, CCL7, PLAUR	372	122	16792	3.32998	0.999992	0.255153	9.40859
GOTERM_BP_DIRECT	GO:0001934~positive regulation of protein phosphorylation	9	1.83673	0.00723579	FAM20A, C3, MMP9, VEGFA, NTRK2, PELI2, ITGB3, KDR, PLAUR	372	127	16792	3.19888	1	0.299296	11.774
GOTERM_BP_DIRECT	GO:0051092~positive regulation of NF-kappaB transcription factor activity	9	1.83673	0.00944773	RPS6KA5, IRAK2, ICAM1, IL6, AGT, SPHK1, TLR2, LTF, NFKBIA	372	133	16792	3.05457	1	0.345894	15.1041
GOTERM_BP_DIRECT	GO:0007204~positive regulation of cytosolic calcium ion concentration	9	1.83673	0.0098605	EDNRA, SAA1, AGT, TAC1, LPAR1, CD24, CACNA1C, GLP1R, F2R	372	134	16792	3.03178	1	0.340316	15.7123
GOTERM_BP_DIRECT	GO:0070098~chemokine-mediated signaling pathway	8	1.63265	0.000958871	CXCL1, CCL2, CCL20, CXCL2, CXCL8, CX3CL1, CCL5, CCL7	372	71	16792	5.08617	0.861009	0.08222	1.64119
GOTERM_BP_DIRECT	GO:0043410~positive regulation of MAPK cascade	8	1.63265	0.00207812	LIF, IL6, NTRK2, PELI2, LPAR1, IGFBP3, KDR, F2R	372	81	16792	4.45825	0.986145	0.128933	3.52478
GOTERM_BP_DIRECT	GO:0071222~cellular response to lipopolysaccharide	8	1.63265	0.0127188	LCN2, ICAM1, IL6, CCL2, ASS1, CCL20, CXCL8, TNFAIP3	372	113	16792	3.19574	1	0.380432	19.8124
GOTERM_BP_DIRECT	GO:0043524~negative regulation of neuron apoptotic process	8	1.63265	0.0273443	CCL2, HMOX1, GDF5, NTRK2, SIX4, GCLM, SOD2, F2R	372	132	16792	2.73574	1	0.557237	38.0131
GOTERM_BP_DIRECT	GO:0043123~positive regulation of I-kappaB kinase/NF-kappaB signaling	8	1.63265	0.0666536	HMOX1, TGM2, LTF, PELI2, LPAR1, BIRC3, GPRC5B, F2R	372	161	16792	2.24297	1	0.741104	69.5736
GOTERM_BP_DIRECT	GO:0016477~cell migration	8	1.63265	0.0875412	PTPRF, ANG, USP9Y, BTG1, EFNA1, CD24, ITGB3, PSTPIP2	372	172	16792	2.09952	1	0.797498	79.4082
GOTERM_BP_DIRECT	GO:0007566~embryo implantation	7	1.42857	0.000299165	LIF, DDR1, FBLN1, PRLR, PTGS2, MMP9, STC1	372	42	16792	7.5233	0.459615	0.0355568	0.514795
GOTERM_BP_DIRECT	GO:0045429~positive regulation of nitric oxide biosynthetic process	7	1.42857	0.000341284	ICAM1, IL6, ASS1, PTGS2, AGT, PTX3, SOD2	372	43	16792	7.34834	0.504477	0.0382569	0.587073
GOTERM_BP_DIRECT	GO:0014070~response to organic cyclic compound	7	1.42857	0.00070044	ICAM1, NAMPT, PLIN2, CYP1A1, PTGES, LUM, MMP14	372	49	16792	6.44854	0.763382	0.0663314	1.20138
GOTERM_BP_DIRECT	GO:0048661~positive regulation of smooth muscle cell proliferation	7	1.42857	0.00204668	NAMPT, IL6, PTGS2, HMOX1, AKR1B1, TGM2, CCL5	372	60	16792	5.26631	0.985218	0.131057	3.47234
GOTERM_BP_DIRECT	GO:0008217~regulation of blood pressure	7	1.42857	0.00307993	EDNRA, PTGS2, AGT, HMOX1, TAC1, SOD2, GCH1	372	65	16792	4.86121	0.998245	0.170244	5.18187
GOTERM_BP_DIRECT	GO:0030593~neutrophil chemotaxis	7	1.42857	0.00332623	CCL2, CCL20, SAA1, CXCL8, CX3CL1, CCL5, CCL7	372	66	16792	4.78755	0.998944	0.177834	5.58515
GOTERM_BP_DIRECT	GO:0006805~xenobiotic metabolic process	7	1.42857	0.00754715	CYP1B1, RORC, GSTO2, NQO1, MGST1, ALDH3A1, AOC3	372	78	16792	4.05101	1	0.303999	12.2501
GOTERM_BP_DIRECT	GO:0050731~positive regulation of peptidyl-tyrosine phosphorylation	7	1.42857	0.00956451	LIF, ICAM1, IL6, EFNA1, AGT, VEGFA, ITGB3	372	82	16792	3.8534	1	0.337578	15.2766
GOTERM_BP_DIRECT	GO:0008544~epidermis development	7	1.42857	0.0113106	COL17A1, ELF3, KRT17, KRT5, SPRR2A, CRABP2, KRT14	372	85	16792	3.71739	1	0.367955	17.8165
GOTERM_BP_DIRECT	GO:0006979~response to oxidative stress	7	1.42857	0.0352394	ANGPTL7, PTGS2, BTG1, HMOX1, MSRB1, MMP14, GCLM	372	110	16792	2.87253	1	0.611747	46.1429
GOTERM_BP_DIRECT	GO:0050900~leukocyte migration	7	1.42857	0.0536434	ICAM1, FOXJ1, MMP9, CEACAM6, ITGB3, SELE, MMP1	372	122	16792	2.58999	1	0.704625	61.3673
GOTERM_BP_DIRECT	GO:0006811~ion transport	7	1.42857	0.062755	SLC8A3, LCN2, GLRB, SLC12A2, LTF, CLDN10, SLC15A4	372	127	16792	2.48802	1	0.736356	67.3053
GOTERM_BP_DIRECT	GO:0019221~cytokine-mediated signaling pathway	7	1.42857	0.0706629	IL6, PODNL1, CCL2, SOCS3, TGM2, CX3CL1, IL17RB	372	131	16792	2.41205	1	0.74917	71.7511
GOTERM_BP_DIRECT	GO:0008360~regulation of cell shape	7	1.42857	0.0904537	ICAM1, IL6, CCL2, VEGFA, LPAR1, CCL7, KDR	372	140	16792	2.25699	1	0.800464	80.5131
GOTERM_BP_DIRECT	GO:0071276~cellular response to cadmium ion	6	1.22449	2.54749e-05	AKR1C3, HMOX1, MT1E, MT1H, MT1X, MT1G	372	17	16792	15.9317	0.0510531	0.00869571	0.0439341
GOTERM_BP_DIRECT	GO:0071294~cellular response to zinc ion	6	1.22449	4.61571e-05	MT1L, MT2A, MT1E, MT1H, MT1X, MT1G	372	19	16792	14.2547	0.0905792	0.0117983	0.0795894
GOTERM_BP_DIRECT	GO:0045926~negative regulation of growth	6	1.22449	4.61571e-05	MT1L, MT2A, MT1E, MT1H, MT1X, MT1G	372	19	16792	14.2547	0.0905792	0.0117983	0.0795894
GOTERM_BP_DIRECT	GO:0007202~activation of phospholipase C activity	6	1.22449	0.00022991	EDNRA, ANG, AGT, ADCYAP1R1, LPAR1, SELE	372	26	16792	10.4169	0.376857	0.03104	0.395847
GOTERM_BP_DIRECT	GO:0006953~acute-phase response	6	1.22449	0.00159078	IL6, SAA2-SAA4, SAA2, ASS1, SAA1, SERPINA3	372	39	16792	6.94458	0.962177	0.110378	2.70886
GOTERM_BP_DIRECT	GO:0002548~monocyte chemotaxis	6	1.22449	0.00222677	IL6, CCL2, CCL20, CX3CL1, CCL5, CCL7	372	42	16792	6.44854	0.989802	0.133505	3.77239
GOTERM_BP_DIRECT	GO:0071346~cellular response to interferon-gamma	6	1.22449	0.00837852	CCL2, ASS1, CCL20, CX3CL1, CCL5, CCL7	372	57	16792	4.75156	1	0.325205	13.5095
GOTERM_BP_DIRECT	GO:0030855~epithelial cell differentiation	6	1.22449	0.0192267	MUC1, AKR1C2, ELF3, KRT14, VEGFA, DMBT1	372	70	16792	3.86912	1	0.474867	28.4578
GOTERM_BP_DIRECT	GO:0007584~response to nutrient	6	1.22449	0.023845	AKR1C3, ASS1, LIPG, NQO1, GCLM, ALDH3A1	372	74	16792	3.65998	1	0.523337	34.0518
GOTERM_BP_DIRECT	GO:0022617~extracellular matrix disassembly	6	1.22449	0.0264003	MMP10, HTRA1, MMP9, MMP14, MMP3, MMP1	372	76	16792	3.56367	1	0.549596	36.9671
GOTERM_BP_DIRECT	GO:0042060~wound healing	6	1.22449	0.0320191	IL6, KRT6A, CCL20, SERPINB2, ITGB3, CDH3	372	80	16792	3.38548	1	0.595299	42.9564
GOTERM_BP_DIRECT	GO:0001558~regulation of cell growth	6	1.22449	0.0320191	DDR1, HTRA1, AGT, IGFBP3, CHPT1, IL17RB	372	80	16792	3.38548	1	0.595299	42.9564
GOTERM_BP_DIRECT	GO:0051897~positive regulation of protein kinase B signaling	6	1.22449	0.0383328	AKR1C3, AKR1C2, IL6, OSBPL8, TXN, CHI3L1	372	84	16792	3.22427	1	0.624879	49.0453
GOTERM_BP_DIRECT	GO:0071456~cellular response to hypoxia	6	1.22449	0.0615636	SLC8A3, ICAM1, PTGS2, HMOX1, VEGFA, STC1	372	96	16792	2.82124	1	0.732925	66.581
GOTERM_BP_DIRECT	GO:0002237~response to molecule of bacterial origin	5	1.02041	2.70587e-05	CXCL2, TLR2, CXCL8, CD24, TNFAIP3	372	9	16792	25.0777	0.0541399	0.00791998	0.046665
GOTERM_BP_DIRECT	GO:0051770~positive regulation of nitric-oxide synthase biosynthetic process	5	1.02041	0.000143131	NAMPT, CCL2, CCL20, TLR2, KDR	372	13	16792	17.3615	0.255053	0.0264124	0.246609
GOTERM_BP_DIRECT	GO:0046427~positive regulation of JAK-STAT cascade	5	1.02041	0.00125119	IL6, CYP1B1, AKR1B1, CCL5, F2R	372	22	16792	10.259	0.92387	0.0978842	2.13646
GOTERM_BP_DIRECT	GO:0071549~cellular response to dexamethasone stimulus	5	1.02041	0.00359729	IL6, CCL2, ASS1, FBXO32, ERRFI1	372	29	16792	7.78272	0.999397	0.186098	6.0271
GOTERM_BP_DIRECT	GO:0044344~cellular response to fibroblast growth factor stimulus	5	1.02041	0.00407945	CCL2, DLL4, CXCL8, CCL5, GCLM	372	30	16792	7.5233	0.999777	0.203286	6.80843
GOTERM_BP_DIRECT	GO:0031663~lipopolysaccharide-mediated signaling pathway	5	1.02041	0.0051709	IRAK2, CCL2, TLR2, NFKBIA, CCL5	372	32	16792	7.05309	0.999977	0.239242	8.55455
GOTERM_BP_DIRECT	GO:0008202~steroid metabolic process	5	1.02041	0.0146856	AKR1C3, AKR1C2, CYP1B1, CYP1A1, AKR1B10	372	43	16792	5.24881	1	0.408264	22.5238
GOTERM_BP_DIRECT	GO:0001570~vasculogenesis	5	1.02041	0.035025	MYO1E, VEGFA, NTRK2, JUNB, KDR	372	56	16792	4.03034	1	0.614204	45.936
GOTERM_BP_DIRECT	GO:0070301~cellular response to hydrogen peroxide	5	1.02041	0.0370361	LCN2, IL6, CYP1B1, AKR1B1, TNFAIP3	372	57	16792	3.95963	1	0.621058	47.847
GOTERM_BP_DIRECT	GO:0007612~learning	5	1.02041	0.0370361	SLC8A3, NLGN4Y, PTGS2, NTRK2, SORCS3	372	57	16792	3.95963	1	0.621058	47.847
GOTERM_BP_DIRECT	GO:0070373~negative regulation of ERK1 and ERK2 cascade	5	1.02041	0.0391123	LIF, SPRY1, FBLN1, ERRFI1, GBP1	372	58	16792	3.89136	1	0.627974	49.7531
GOTERM_BP_DIRECT	GO:0071407~cellular response to organic cyclic compound	5	1.02041	0.0412538	CCL2, CYP1B1, CYP1A1, NFKBIA, CCL5	372	59	16792	3.82541	1	0.643583	51.6501
GOTERM_BP_DIRECT	GO:0050727~regulation of inflammatory response	5	1.02041	0.0504713	IL1R1, PTGS2, BIRC3, TNFAIP3, SELE	372	63	16792	3.58252	1	0.697894	59.0717
GOTERM_BP_DIRECT	GO:0030574~collagen catabolic process	5	1.02041	0.052938	MMP10, MMP9, MMP14, MMP3, MMP1	372	64	16792	3.52655	1	0.707552	60.8676
GOTERM_BP_DIRECT	GO:0014068~positive regulation of phosphatidylinositol 3-kinase signaling	5	1.02041	0.0554692	AGT, NTRK2, CCL5, KDR, F2R	372	65	16792	3.47229	1	0.71315	62.6331
GOTERM_BP_DIRECT	GO:0006006~glucose metabolic process	5	1.02041	0.0607242	PDK1, PGM5, H6PD, PDK3, PGM2L1	372	67	16792	3.36864	1	0.731507	66.0615
GOTERM_BP_DIRECT	GO:0001938~positive regulation of endothelial cell proliferation	5	1.02041	0.0662333	CCL2, ANG, VEGFA, ITGB3, KDR	372	69	16792	3.271	1	0.742161	69.3364
GOTERM_BP_DIRECT	GO:0033138~positive regulation of peptidyl-serine phosphorylation	5	1.02041	0.0690822	LIF, IL6, VEGFA, NTRK2, TXN	372	70	16792	3.22427	1	0.744215	70.9108
GOTERM_BP_DIRECT	GO:0032088~negative regulation of NF-kappaB transcription factor activity	5	1.02041	0.0719934	IRAK2, CYP1B1, FOXJ1, NFKBIA, TNFAIP3	372	71	16792	3.17886	1	0.749578	72.4407
GOTERM_BP_DIRECT	GO:0060333~interferon-gamma-mediated signaling pathway	5	1.02041	0.0719934	ICAM1, MT2A, IRF1, GBP2, GBP1	372	71	16792	3.17886	1	0.749578	72.4407
GOTERM_BP_DIRECT	GO:0007623~circadian rhythm	5	1.02041	0.0842493	NAMPT, KLF9, NTRK2, RORC, NFIL3	372	75	16792	3.00932	1	0.790007	78.0885
GOTERM_BP_DIRECT	GO:0044597~daunorubicin metabolic process	4	0.816327	0.000551625	AKR1C3, AKR1C2, AKR1B10, AKR1B1	372	8	16792	22.5699	0.67858	0.0579879	0.947279
GOTERM_BP_DIRECT	GO:0044598~doxorubicin metabolic process	4	0.816327	0.000551625	AKR1C3, AKR1C2, AKR1B10, AKR1B1	372	8	16792	22.5699	0.67858	0.0579879	0.947279
GOTERM_BP_DIRECT	GO:0001878~response to yeast	4	0.816327	0.00259479	IL6, ANG, TAC1, PTX3	372	13	16792	13.8892	0.995225	0.149518	4.38279
GOTERM_BP_DIRECT	GO:0006693~prostaglandin metabolic process	4	0.816327	0.00259479	AKR1C3, AKR1C2, PTGS2, PTGES	372	13	16792	13.8892	0.995225	0.149518	4.38279
GOTERM_BP_DIRECT	GO:0048246~macrophage chemotaxis	4	0.816327	0.00259479	CCL2, SAA1, CX3CL1, CCL5	372	13	16792	13.8892	0.995225	0.149518	4.38279
GOTERM_BP_DIRECT	GO:0046697~decidualization	4	0.816327	0.00922511	LIF, PTGS2, STC1, JUNB	372	20	16792	9.02796	1	0.345345	14.7744
GOTERM_BP_DIRECT	GO:0010906~regulation of glucose metabolic process	4	0.816327	0.0120634	PDK1, PDK3, RORC, IGFBP3	372	22	16792	8.20723	1	0.38128	18.8892
GOTERM_BP_DIRECT	GO:0035924~cellular response to vascular endothelial growth factor stimulus	4	0.816327	0.0136496	DLL4, VEGFA, MT1G, KDR	372	23	16792	7.8504	1	0.396394	21.1066
GOTERM_BP_DIRECT	GO:0034612~response to tumor necrosis factor	4	0.816327	0.0171618	PTGS2, CHI3L1, SELE, GCH1	372	25	16792	7.22237	1	0.447594	25.8147
GOTERM_BP_DIRECT	GO:0061098~positive regulation of protein tyrosine kinase activity	4	0.816327	0.0190892	AGT, CD24, CCL5, GPRC5B	372	26	16792	6.94458	1	0.477921	28.2846
GOTERM_BP_DIRECT	GO:0003341~cilium movement	4	0.816327	0.0211313	CCDC103, HYDIN, RSPH4A, DNAH7	372	27	16792	6.68738	1	0.496642	30.8169
GOTERM_BP_DIRECT	GO:0048247~lymphocyte chemotaxis	4	0.816327	0.0232885	CCL2, CCL20, SAA1, CX3CL1	372	28	16792	6.44854	1	0.525602	33.4002
GOTERM_BP_DIRECT	GO:0051482~positive regulation of cytosolic calcium ion concentration involved in phospholipase C-activating G-protein coupled signaling pathway	4	0.816327	0.0232885	F2RL2, TGM2, LPAR1, F2R	372	28	16792	6.44854	1	0.525602	33.4002
GOTERM_BP_DIRECT	GO:2000352~negative regulation of endothelial cell apoptotic process	4	0.816327	0.0232885	ICAM1, TNFAIP3, KDR, ANGPTL4	372	28	16792	6.44854	1	0.525602	33.4002
GOTERM_BP_DIRECT	GO:0048662~negative regulation of smooth muscle cell proliferation	4	0.816327	0.0255605	ANG, HMOX1, TNFAIP3, IGFBP3	372	29	16792	6.22618	1	0.543086	36.0227
GOTERM_BP_DIRECT	GO:0042572~retinol metabolic process	4	0.816327	0.0279473	AKR1C3, DHRS3, CYP1B1, ALDH1A3	372	30	16792	6.01864	1	0.555057	38.6727
GOTERM_BP_DIRECT	GO:0055072~iron ion homeostasis	4	0.816327	0.0279473	STEAP4, HMOX1, STEAP2, SOD2	372	30	16792	6.01864	1	0.555057	38.6727
GOTERM_BP_DIRECT	GO:0043200~response to amino acid	4	0.816327	0.0304484	ICAM1, GLRB, IL6, CCL2	372	31	16792	5.82449	1	0.581598	41.3385
GOTERM_BP_DIRECT	GO:0001974~blood vessel remodeling	4	0.816327	0.0330634	LIF, AGT, DLL4, TGM2	372	32	16792	5.64247	1	0.597482	44.0086
GOTERM_BP_DIRECT	GO:0046677~response to antibiotic	4	0.816327	0.0330634	IL6, CCL2, CYP1A1, AOC3	372	32	16792	5.64247	1	0.597482	44.0086
GOTERM_BP_DIRECT	GO:0070555~response to interleukin-1	4	0.816327	0.0357914	IRAK2, IL1R1, CHI3L1, SELE	372	33	16792	5.47149	1	0.61288	46.6719
GOTERM_BP_DIRECT	GO:0050918~positive chemotaxis	4	0.816327	0.0415831	SAA2, SAA1, VEGFA, CCL5	372	35	16792	5.15883	1	0.642218	51.9358
GOTERM_BP_DIRECT	GO:0019933~cAMP-mediated signaling	4	0.816327	0.0510933	ADCY4, ADCYAP1R1, TGM2, GLP1R	372	38	16792	4.75156	1	0.6984	59.5317
GOTERM_BP_DIRECT	GO:0042517~positive regulation of tyrosine phosphorylation of Stat3 protein	4	0.816327	0.0510933	LIF, IL6, SOCS3, VEGFA	372	38	16792	4.75156	1	0.6984	59.5317
GOTERM_BP_DIRECT	GO:0045071~negative regulation of viral genome replication	4	0.816327	0.0579662	LTF, SLPI, IFI16, CCL5	372	40	16792	4.51398	1	0.721824	64.301
GOTERM_BP_DIRECT	GO:0007595~lactation	4	0.816327	0.0652508	DDR1, PRLR, VEGFA, HK2	372	42	16792	4.29903	1	0.740131	68.7751
GOTERM_BP_DIRECT	GO:0001541~ovarian follicle development	4	0.816327	0.0652508	ICAM1, ANG, VEGFA, MMP14	372	42	16792	4.29903	1	0.740131	68.7751
GOTERM_BP_DIRECT	GO:0009725~response to hormone	4	0.816327	0.0652508	ANG, TAC1, MMP14, STEAP2	372	42	16792	4.29903	1	0.740131	68.7751
GOTERM_BP_DIRECT	GO:0030155~regulation of cell adhesion	4	0.816327	0.0690432	ICAM1, PRLR, CXCL8, SERPINI1	372	43	16792	4.19905	1	0.74725	70.8898
GOTERM_BP_DIRECT	GO:0045785~positive regulation of cell adhesion	4	0.816327	0.0690432	SAA1, VEGFA, TGM2, CCL5	372	43	16792	4.19905	1	0.74725	70.8898
GOTERM_BP_DIRECT	GO:0019731~antibacterial humoral response	4	0.816327	0.0729332	ANG, LTF, SLPI, TAC1	372	44	16792	4.10362	1	0.751138	72.9182
GOTERM_BP_DIRECT	GO:0010595~positive regulation of endothelial cell migration	4	0.816327	0.0809984	AGT, VEGFA, ITGB3, KDR	372	46	16792	3.9252	1	0.782187	76.7073
GOTERM_BP_DIRECT	GO:0030148~sphingolipid biosynthetic process	4	0.816327	0.0894302	SGPP2, SPHK1, SPTSSB, PPM1L	372	48	16792	3.76165	1	0.801984	80.1313
GOTERM_BP_DIRECT	GO:0030856~regulation of epithelial cell differentiation	3	0.612245	0.0094991	PRLR, FOXJ1, CD24	372	7	16792	19.3456	1	0.341456	15.18
GOTERM_BP_DIRECT	GO:2000427~positive regulation of apoptotic cell clearance	3	0.612245	0.0094991	CCL2, C4B, C3	372	7	16792	19.3456	1	0.341456	15.18
GOTERM_BP_DIRECT	GO:0010888~negative regulation of lipid storage	3	0.612245	0.0124816	IL6, NFKBIA, ITGB3	372	8	16792	16.9274	1	0.385825	19.4795
GOTERM_BP_DIRECT	GO:0043583~ear development	3	0.612245	0.0158152	DDR1, ECE1, BCL2L11	372	9	16792	15.0466	1	0.426384	24.0418
GOTERM_BP_DIRECT	GO:0035988~chondrocyte proliferation	3	0.612245	0.0158152	STC1, MMP14, DDR2	372	9	16792	15.0466	1	0.426384	24.0418
GOTERM_BP_DIRECT	GO:0050665~hydrogen peroxide biosynthetic process	3	0.612245	0.0158152	CYP1A1, MAOB, SOD2	372	9	16792	15.0466	1	0.426384	24.0418
GOTERM_BP_DIRECT	GO:0002675~positive regulation of acute inflammatory response	3	0.612245	0.0194831	IL6, OSMR, TAC1	372	10	16792	13.5419	1	0.473981	28.7798
GOTERM_BP_DIRECT	GO:0019732~antifungal humoral response	3	0.612245	0.0194831	ANG, LTF, TAC1	372	10	16792	13.5419	1	0.473981	28.7798
GOTERM_BP_DIRECT	GO:0019371~cyclooxygenase pathway	3	0.612245	0.0194831	AKR1C3, PTGS2, PTGES	372	10	16792	13.5419	1	0.473981	28.7798
GOTERM_BP_DIRECT	GO:0010759~positive regulation of macrophage chemotaxis	3	0.612245	0.0234689	CCL2, CSF1, CCL5	372	11	16792	12.3109	1	0.522966	33.6121
GOTERM_BP_DIRECT	GO:0002523~leukocyte migration involved in inflammatory response	3	0.612245	0.0234689	CCL2, CX3CL1, SELE	372	11	16792	12.3109	1	0.522966	33.6121
GOTERM_BP_DIRECT	GO:0031669~cellular response to nutrient levels	3	0.612245	0.0277569	LCN2, ICAM1, IL6	372	12	16792	11.2849	1	0.557599	38.4651
GOTERM_BP_DIRECT	GO:0019430~removal of superoxide radicals	3	0.612245	0.0277569	NQO1, SOD3, SOD2	372	12	16792	11.2849	1	0.557599	38.4651
GOTERM_BP_DIRECT	GO:0042574~retinal metabolic process	3	0.612245	0.0277569	AKR1C3, CYP1B1, ALDH1A3	372	12	16792	11.2849	1	0.557599	38.4651
GOTERM_BP_DIRECT	GO:0031581~hemidesmosome assembly	3	0.612245	0.0277569	COL17A1, KRT5, KRT14	372	12	16792	11.2849	1	0.557599	38.4651
GOTERM_BP_DIRECT	GO:0010745~negative regulation of macrophage derived foam cell differentiation	3	0.612245	0.0323318	NFKBIA, ITGB3, ABCG1	372	13	16792	10.4169	1	0.594001	43.2734
GOTERM_BP_DIRECT	GO:0006809~nitric oxide biosynthetic process	3	0.612245	0.0323318	CYP1B1, NQO1, GCH1	372	13	16792	10.4169	1	0.594001	43.2734
GOTERM_BP_DIRECT	GO:0051926~negative regulation of calcium ion transport	3	0.612245	0.0323318	ICAM1, PTGS2, STC1	372	13	16792	10.4169	1	0.594001	43.2734
GOTERM_BP_DIRECT	GO:0070498~interleukin-1-mediated signaling pathway	3	0.612245	0.037179	RPS6KA5, IRAK2, IL1R1	372	14	16792	9.67281	1	0.617934	47.9804
GOTERM_BP_DIRECT	GO:0032270~positive regulation of cellular protein metabolic process	3	0.612245	0.0422842	AGT, CSF1, NFKBIA	372	15	16792	9.02796	1	0.644199	52.5387
GOTERM_BP_DIRECT	GO:0008631~intrinsic apoptotic signaling pathway in response to oxidative stress	3	0.612245	0.0422842	PDK1, CYP1B1, SOD2	372	15	16792	9.02796	1	0.644199	52.5387
GOTERM_BP_DIRECT	GO:0042633~hair cycle	3	0.612245	0.0422842	PTGS2, KRT14, PTCH2	372	15	16792	9.02796	1	0.644199	52.5387
GOTERM_BP_DIRECT	GO:0030949~positive regulation of vascular endothelial growth factor receptor signaling pathway	3	0.612245	0.0476338	GRB10, VEGFA, ITGB3	372	16	16792	8.46371	1	0.680447	56.91
GOTERM_BP_DIRECT	GO:0060749~mammary gland alveolus development	3	0.612245	0.0532145	DDR1, PRLR, VEGFA	372	17	16792	7.96584	1	0.705546	61.0642
GOTERM_BP_DIRECT	GO:0070542~response to fatty acid	3	0.612245	0.0532145	ASS1, PTGS2, TLR2	372	17	16792	7.96584	1	0.705546	61.0642
GOTERM_BP_DIRECT	GO:0030224~monocyte differentiation	3	0.612245	0.0532145	VEGFA, IFI16, MT1G	372	17	16792	7.96584	1	0.705546	61.0642
GOTERM_BP_DIRECT	GO:0006882~cellular zinc ion homeostasis	3	0.612245	0.0532145	SLC39A14, SLC39A8, MT1X	372	17	16792	7.96584	1	0.705546	61.0642
GOTERM_BP_DIRECT	GO:1901214~regulation of neuron death	3	0.612245	0.0532145	DCC, CCL5, EPHB1	372	17	16792	7.96584	1	0.705546	61.0642
GOTERM_BP_DIRECT	GO:0030225~macrophage differentiation	3	0.612245	0.0590135	CSF1, MMP9, VEGFA	372	18	16792	7.5233	1	0.724701	64.9794
GOTERM_BP_DIRECT	GO:0090190~positive regulation of branching involved in ureteric bud morphogenesis	3	0.612245	0.0650187	AGT, VEGFA, SIX4	372	19	16792	7.12733	1	0.742254	68.641
GOTERM_BP_DIRECT	GO:0035584~calcium-mediated signaling using intracellular calcium source	3	0.612245	0.0712179	CCL20, NTRK2, KDR	372	20	16792	6.77097	1	0.748818	72.0408
GOTERM_BP_DIRECT	GO:0097503~sialylation	3	0.612245	0.0712179	ST3GAL4, ST8SIA5, ST6GALNAC2	372	20	16792	6.77097	1	0.748818	72.0408
GOTERM_BP_DIRECT	GO:0045987~positive regulation of smooth muscle contraction	3	0.612245	0.0775999	PTGS2, SPHK1, F2R	372	21	16792	6.44854	1	0.77017	75.176
GOTERM_BP_DIRECT	GO:0042346~positive regulation of NF-kappaB import into nucleus	3	0.612245	0.0775999	PTGS2, SPHK1, TLR2	372	21	16792	6.44854	1	0.77017	75.176
GOTERM_BP_DIRECT	GO:0090023~positive regulation of neutrophil chemotaxis	3	0.612245	0.0841536	CXCL1, CXCL2, CXCL8	372	22	16792	6.15543	1	0.79245	78.049
GOTERM_BP_DIRECT	GO:0046835~carbohydrate phosphorylation	3	0.612245	0.0908683	PFKFB4, PFKFB3, HK2	372	23	16792	5.8878	1	0.799358	80.6657
GOTERM_BP_DIRECT	GO:0001819~positive regulation of cytokine production	3	0.612245	0.0977337	AGT, HILPDA, IFI16	372	24	16792	5.64247	1	0.818423	83.0355
GOTERM_BP_DIRECT	GO:0045742~positive regulation of epidermal growth factor receptor signaling pathway	3	0.612245	0.0977337	AGT, MMP9, PLAUR	372	24	16792	5.64247	1	0.818423	83.0355
GOTERM_BP_DIRECT	GO:0016488~farnesol catabolic process	2	0.408163	0.0437009	AKR1C3, AKR1B10	372	2	16792	45.1398	1	0.652332	53.7353
GOTERM_BP_DIRECT	GO:0036018~cellular response to erythropoietin	2	0.408163	0.0437009	MT2A, MT1X	372	2	16792	45.1398	1	0.652332	53.7353
GOTERM_BP_DIRECT	GO:0001959~regulation of cytokine-mediated signaling pathway	2	0.408163	0.0648317	IRAK2, CD24	372	3	16792	30.0932	1	0.744653	68.5327
GOTERM_BP_DIRECT	GO:0002457~T cell antigen processing and presentation	2	0.408163	0.0648317	ICAM1, KDM5D	372	3	16792	30.0932	1	0.744653	68.5327
GOTERM_BP_DIRECT	GO:0048385~regulation of retinoic acid receptor signaling pathway	2	0.408163	0.0648317	AKR1C3, CRABP2	372	3	16792	30.0932	1	0.744653	68.5327
GOTERM_BP_DIRECT	GO:0010046~response to mycotoxin	2	0.408163	0.0648317	LCN2, ASS1	372	3	16792	30.0932	1	0.744653	68.5327
GOTERM_BP_DIRECT	GO:0002693~positive regulation of cellular extravasation	2	0.408163	0.0648317	ICAM1, CCL2	372	3	16792	30.0932	1	0.744653	68.5327
GOTERM_BP_DIRECT	GO:0072531~pyrimidine-containing compound transmembrane transport	2	0.408163	0.0648317	AQP9, SLC28A3	372	3	16792	30.0932	1	0.744653	68.5327
GOTERM_BP_DIRECT	GO:0032651~regulation of interleukin-1 beta production	2	0.408163	0.0648317	SPHK1, F2R	372	3	16792	30.0932	1	0.744653	68.5327
GOTERM_BP_DIRECT	GO:0015855~pyrimidine nucleobase transport	2	0.408163	0.0648317	AQP9, SLC28A3	372	3	16792	30.0932	1	0.744653	68.5327
GOTERM_BP_DIRECT	GO:1904823~purine nucleobase transmembrane transport	2	0.408163	0.0648317	AQP9, SLC28A3	372	3	16792	30.0932	1	0.744653	68.5327
GOTERM_BP_DIRECT	GO:0097411~hypoxia-inducible factor-1alpha signaling pathway	2	0.408163	0.0854969	PDK1, PDK3	372	4	16792	22.5699	1	0.792227	78.5978
GOTERM_BP_DIRECT	GO:0051387~negative regulation of neurotrophin TRK receptor signaling pathway	2	0.408163	0.0854969	SPRY1, AGT	372	4	16792	22.5699	1	0.792227	78.5978
GOTERM_BP_DIRECT	GO:0060708~spongiotrophoblast differentiation	2	0.408163	0.0854969	LIF, SOCS3	372	4	16792	22.5699	1	0.792227	78.5978
GOTERM_BP_DIRECT	GO:0042345~regulation of NF-kappaB import into nucleus	2	0.408163	0.0854969	BCL3, NFKBIA	372	4	16792	22.5699	1	0.792227	78.5978
GOTERM_BP_DIRECT	GO:0071395~cellular response to jasmonic acid stimulus	2	0.408163	0.0854969	AKR1C3, AKR1C2	372	4	16792	22.5699	1	0.792227	78.5978
GOTERM_BP_DIRECT	GO:0006670~sphingosine metabolic process	2	0.408163	0.0854969	SGPP2, SPHK1	372	4	16792	22.5699	1	0.792227	78.5978
GOTERM_BP_DIRECT	GO:0010574~regulation of vascular endothelial growth factor production	2	0.408163	0.0854969	IL6, CCL2	372	4	16792	22.5699	1	0.792227	78.5978
GOTERM_BP_DIRECT	GO:0007621~negative regulation of female receptivity	2	0.408163	0.0854969	THRB, PPP1R1B	372	4	16792	22.5699	1	0.792227	78.5978

## Sheet: FECD VS CTRL_GO_CC_DOWN
Category	Term	Count	%	PValue	Genes	List Total	Pop Hits	Pop Total	Fold Enrichment	Bonferroni	Benjamini	FDR
GOTERM_CC_DIRECT	GO:0005615~extracellular space	69	14.0816	7.70274e-12	NAMPT, AEBP1, MMP9, GDF5, MMP3, GPC5, MTHFD2, SAA2, SAA1, ANG, CDNF, HTRA1, SERPINA5, HMOX1, TGFBI, SERPINA3, LTF, CEACAM6, SPON1, ICAM1, C4B, CBLN3, MMP10, DDR1, TNFAIP6, CPAMD8, VEGFA, SERPINB2, SLPI, STC1, TNFAIP2, WFDC2, CXCL1, CCL2, C3, LUM, CSF1, CXCL2, CXCL8, TAC1, CX3CL1, GPRC5B, CCL5, CCL7, ALDH3A1, LIF, CCL20, AGT, PTX3, ANGPTL2, ANGPTL4, MUC1, IL6, CFB, CHI3L1, CHI3L2, HILPDA, SERPINI1…	382	1347	18224	2.44378	2.38014e-09	2.38014e-09	1.03396e-08
GOTERM_CC_DIRECT	GO:0005576~extracellular region	69	14.0816	1.50597e-08	F2RL2, NXPH4, EFNA1, MMP9, EFNA3, NELL2, GDF5, FGF11, MMP3, MMP1, IL17RB, GPC5, SAA1, ANG, HTRA1, SERPINA5, TGFBI, SERPINA3, LTF, C4B, ZP4, MMP10, CPAMD8, TMPRSS11D, VEGFA, CEMIP, SERPINB2, CHGB, WFDC2, GBP1, CXCL1, IL1R1, CCL2, C3, LUM, CXCL2, CXCL8, TAC1, C1R, CX3CL1, C1S, CCL5, CCL7, EPHB1, LIF, ANGPTL7, COL17A1, SAA2-SAA4, PLIN2, ZPBP, CCL20, AGT, PTX3, OLFM2, ANGPTL4, IL6, CFB, SOD3, KDR, LC…	382	1610	18224	2.04458	4.65343e-06	2.32672e-06	2.0215e-05
GOTERM_CC_DIRECT	GO:0005887~integral component of plasma membrane	57	11.6327	2.68605e-06	F2RL2, SLC8A3, STEAP4, KCNK15, AQP9, EFNA1, GRIK4, EFNA3, TLR2, BCAM, LPAR1, DDR2, IL17RB, EDNRA, GPC5, PCDH1, MRGPRX3, CEACAM6, CEACAM5, SLC43A2, SLC4A5, ICAM1, GPR176, PTPRF, MRGPRX4, MMP14, PLAUR, DDR1, TNFRSF10D, TMPRSS11D, RHCE, STEAP2, SLC39A14, IL1R1, ADCYAP1R1, SLC38A6, ITGB3, EPHB1, COL17A1, BEST1, CLEC2D, SLC39A8, SLC28A3, MUC1, GLRB, SLC12A2, SLC6A16, ABCG1, KDR, SLC16A2, NLGN4Y, SLC16…	382	1415	18224	1.92176	0.000829645	0.000276625	0.00360548
GOTERM_CC_DIRECT	GO:0070062~extracellular exosome	88	17.9592	7.77074e-05	NAMPT, STEAP4, AEBP1, RARRES1, OPCML, THRB, KIF27, EFNA1, FAM20A, MMP9, CRABP2, BCAM, DDR2, BBOX1, AKR1C3, SAA2, ST3GAL4, HTRA1, ANG, SAA1, SERPINA5, TGFBI, SERPINA3, LTF, CEACAM5, NQO1, ICAM1, ZDHHC1, PTPRF, C4B, MPP6, COLEC12, PLAUR, DDR1, KRT17, TMPRSS11D, AKR1B10, KRT14, TXN, SLPI, PPM1L, TNFAIP3, WFDC2, KRT6A, CARHSP1, KRT6B, MAL2, ASS1, C3, CSF1, LUM, C1R, C1S, ITGB3, GPRC5B, SEC14L2, EPHB1…	382	2811	18224	1.49349	0.0237265	0.00598515	0.104258
GOTERM_CC_DIRECT	GO:0005886~plasma membrane	114	23.2653	0.000760497	F2RL2, SLC8A3, ADCY4, AQP9, OSMR, EFNA1, GRIK4, EFNA3, GDF5, TLR2, LPAR1, IL17RB, DIRAS3, HTRA1, TGFBI, SLC4A5, PTPRF, C4B, COLEC12, TC2N, PLAUR, GRB10, RND1, DLL4, GLP1R, GBP1, COBL, IL1R1, ADCYAP1R1, SLC38A6, NFKBIA, CX3CL1, ITGB3, CSMD2, EPHB1, SORCS3, ECE1, IFITM10, SLC28A3, GPR158, OR2A7, KLF9, CFB, SPHK1, ABCG1, KDR, DIO2, ITGA8, ANTXR2, PHEX, CACNA1C, STEAP4, KCNK15, OPCML, PREX2, BCAM, DD…	382	4121	18224	1.31972	0.209495	0.0459284	1.01602
GOTERM_CC_DIRECT	GO:0005578~proteinaceous extracellular matrix	15	3.06122	0.00159754	PODNL1, LUM, ZP4, MMP9, CHI3L1, MMP3, MMP1, GPC5, MMP10, COL17A1, FBLN1, VEGFA, TGFBI, ANGPTL4, SPON1	382	268	18224	2.67016	0.38984	0.0790404	2.12327
GOTERM_CC_DIRECT	GO:0030173~integral component of Golgi membrane	6	1.22449	0.00719534	CSGALNACT1, ST3GAL4, ST8SIA5, STEAP2, MAN1C1, ST6GALNAC2	382	58	18224	4.93519	0.892622	0.272958	9.2384
GOTERM_CC_DIRECT	GO:0005783~endoplasmic reticulum	28	5.71429	0.0151099	SLC39A14, PTGS2, ASS1, FAM20A, SGPP2, CRABP2, ALDH3A1, GLYATL2, FNDC4, PLIN2, CDNF, HMOX1, TGM2, CLEC2D, ZDHHC1, OSBPL8, ERP27, FBXO2, CHI3L1, MAN1C1, KDR, CBLN3, ITGA8, CEMIP, TMTC2, PHEX, MGST1, AOC3	382	828	18224	1.61327	0.990946	0.444605	18.4841
GOTERM_CC_DIRECT	GO:0005858~axonemal dynein complex	3	0.612245	0.0175566	DNALI1, DNAH7, DNAH6	382	10	18224	14.312	0.995802	0.455632	21.1608
GOTERM_CC_DIRECT	GO:0005623~cell	7	1.42857	0.0184962	LCN2, DIO2, FAM20A, NELL2, HK2, CCL7, F2R	382	100	18224	3.33948	0.996877	0.438355	22.167
GOTERM_CC_DIRECT	GO:0009986~cell surface	20	4.08163	0.0201575	ICAM1, IL1R1, ADCYAP1R1, TLR2, HILPDA, CX3CL1, LPAR1, ITGB3, GPRC5B, IL17RB, PRLR, NLGN4Y, ITGA8, VEGFA, CLEC2D, LIPG, LTF, CD24, F2R, AOC3	382	542	18224	1.7604	0.99815	0.43562	23.9168
GOTERM_CC_DIRECT	GO:0031514~motile cilium	6	1.22449	0.0214422	CCDC103, RSPH4A, MAK, MNS1, ROPN1L, IQUB	382	76	18224	3.76633	0.998766	0.427729	25.2451
GOTERM_CC_DIRECT	GO:0031012~extracellular matrix	13	2.65306	0.022303	AEBP1, LUM, EFTUD2, MMP14, SOD3, MMP1, MMP10, FBLN1, HTRA1, TGFBI, TGM2, SLPI, SPON1	382	296	18224	2.09523	0.99906	0.41499	26.123
GOTERM_CC_DIRECT	GO:0005930~axoneme	6	1.22449	0.0261002	CCDC103, DNALI1, RSPH4A, MAK, DRC1, MNS1	382	80	18224	3.57801	0.999718	0.44218	29.8828
GOTERM_CC_DIRECT	GO:0031225~anchored component of membrane	7	1.42857	0.0313957	GPC5, OPCML, CNTN6, EFNA3, CEACAM6, CEACAM5, PLAUR	382	113	18224	2.95529	0.999948	0.481658	34.8312
GOTERM_CC_DIRECT	GO:0005741~mitochondrial outer membrane	8	1.63265	0.0372875	SLC8A3, PGR, ASS1, MAOA, MAOB, HK2, BCL2L11, MGST1	382	149	18224	2.56144	0.999992	0.519959	39.9558
GOTERM_CC_DIRECT	GO:0072562~blood microparticle	8	1.63265	0.0408219	C4B, C3, CFB, AGT, SERPINA3, C1R, C1S, ANGPTL4	382	152	18224	2.51088	0.999997	0.531195	42.8482
GOTERM_CC_DIRECT	GO:0005901~caveola	5	1.02041	0.0470241	PTGS2, HMOX1, ADCYAP1R1, SELE, F2R	382	65	18224	3.66975	1	0.562572	47.6145
GOTERM_CC_DIRECT	GO:0031094~platelet dense tubular network	2	0.408163	0.0614207	SERPINA5, F2R	382	3	18224	31.8045	1	0.64331	57.2957
GOTERM_CC_DIRECT	GO:0048471~perinuclear region of cytoplasm	20	4.08163	0.0647123	SLC8A3, COBL, MT1L, CCL2, MAL2, CSF1, CHI3L1, MT1X, ECE1, PTGES, HMOX1, AKR1B1, MT2A, MT1E, BCL3, PHEX, SELE, MT1H, GBP2, MT1G	382	621	18224	1.53645	1	0.644284	59.2628
GOTERM_CC_DIRECT	GO:0045121~membrane raft	9	1.83673	0.0681144	ICAM1, MAL2, TLR2, CD24, BIRC3, GPRC5B, SELE, EPHB1, KDR	382	206	18224	2.08428	1	0.645846	61.2076
GOTERM_CC_DIRECT	GO:0005737~cytoplasm	123	25.102	0.080107	MOK, ADCY4, PTGS2, CRABP2, TLR2, LPAR1, IL17RB, TRIM16L, PPP1R1B, MAP3K8, ZNF395, SMOX, NQO1, SOCS3, EFTUD2, SIX4, GRB10, KRT17, KRT14, VEGFA, SPATA17, STC1, TNFAIP3, ZFAND5, ARFGAP3, RBP7, ASS1, NFKBIA, BICC1, RRAGD, CCL5, LIF, DDX3Y, OLFM2, MUC1, KLF9, MYO1E, FBXO2, SPHK1, DRC1, CHI3L1, ARMC3, RIMKLA, KCTD10, PLK5, SYNE2, FBXO32, RFX2, APOL6, CACNA1C, MYLK, NAMPT, AEBP1, PODNL1, ELF3, KIF27, TT…	382	5222	18224	1.1237	1	0.690491	67.3985

## Sheet: FECD VS CTRL_GO_MF_DOWN
Category	Term	Count	%	PValue	Genes	List Total	Pop Hits	Pop Total	Fold Enrichment	Bonferroni	Benjamini	FDR
GOTERM_MF_DIRECT	GO:0008009~chemokine activity	8	1.63265	9.70607e-05	CXCL1, CCL2, CCL20, CXCL2, CXCL8, CX3CL1, CCL5, CCL7	376	49	16881	7.33	0.0582227	0.0582227	0.143835
GOTERM_MF_DIRECT	GO:0004784~superoxide dismutase activity	3	0.612245	0.00470794	NQO1, SOD3, SOD2	376	5	16881	26.9378	0.94587	0.767342	6.75864
GOTERM_MF_DIRECT	GO:0004252~serine-type endopeptidase activity	14	2.85714	0.00474794	CFB, C3, C4B, MMP9, C1R, C1S, MMP14, MMP3, MMP1, MMP10, TMPRSS11D, HTRA1, C1RL, LTF	376	255	16881	2.46489	0.947199	0.624841	6.8142
GOTERM_MF_DIRECT	GO:0016491~oxidoreductase activity	12	2.44898	0.00521192	AKR1C3, AKR1C2, CYP1A1, HSD17B14, MAOA, ALDH1A3, AKR1B1, MAOB, EGLN3, SMOX, GSTO2, ALDH3A1	376	200	16881	2.69378	0.960418	0.553961	7.45634
GOTERM_MF_DIRECT	GO:0004867~serine-type endopeptidase inhibitor activity	8	1.63265	0.00586231	CPAMD8, AGT, SERPINA5, SERPINA3, SERPINB2, SLPI, SERPINI1, WFDC2	376	97	16881	3.70279	0.973578	0.516504	8.34951
GOTERM_MF_DIRECT	GO:0008131~primary amine oxidase activity	3	0.612245	0.00695844	MAOA, MAOB, AOC3	376	6	16881	22.4481	0.986638	0.51287	9.83666
GOTERM_MF_DIRECT	GO:0008201~heparin binding	10	2.04082	0.00958284	CCL2, PTPRF, SAA1, ANG, SERPINA5, VEGFA, LIPG, LTF, CCL7, SOD3	376	160	16881	2.80602	0.997396	0.572631	13.3063
GOTERM_MF_DIRECT	GO:0008329~signaling pattern recognition receptor activity	3	0.612245	0.00959935	TLR2, COLEC12, DMBT1	376	7	16881	19.2413	0.997423	0.525328	13.3277
GOTERM_MF_DIRECT	GO:0004032~alditol:NADP+ 1-oxidoreductase activity	3	0.612245	0.00959935	AKR1C3, AKR1C2, AKR1B1	376	7	16881	19.2413	0.997423	0.525328	13.3277
GOTERM_MF_DIRECT	GO:0001758~retinal dehydrogenase activity	3	0.612245	0.00959935	AKR1C3, AKR1B10, ALDH1A3	376	7	16881	19.2413	0.997423	0.525328	13.3277
GOTERM_MF_DIRECT	GO:0008083~growth factor activity	10	2.04082	0.0103446	LIF, CXCL1, IL6, CDNF, AGT, CSF1, GDF5, VEGFA, FGF11, GDF15	376	162	16881	2.77138	0.998382	0.510333	14.2899
GOTERM_MF_DIRECT	GO:0004866~endopeptidase inhibitor activity	5	1.02041	0.0116627	CPAMD8, C4B, C3, SLPI, WFDC2	376	40	16881	5.61203	0.99929	0.515672	15.9672
GOTERM_MF_DIRECT	GO:0005102~receptor binding	16	3.26531	0.0126824	CXCL1, CCL2, NXPH4, EFNA1, C3, TAC1, HILPDA, CX3CL1, PLAUR, PGR, LIF, RND1, ANG, MPV17L, ANGPTL2, F2R	376	353	16881	2.03496	0.999625	0.511823	17.2437
GOTERM_MF_DIRECT	GO:0001849~complement component C1q binding	3	0.612245	0.0159796	C4B, PTX3, MEGF10	376	9	16881	14.9654	0.999953	0.563773	21.2486
GOTERM_MF_DIRECT	GO:0001968~fibronectin binding	4	0.816327	0.0193646	FBLN1, VEGFA, ITGB3, IGFBP3	376	26	16881	6.90712	0.999994	0.605286	25.1717
GOTERM_MF_DIRECT	GO:0004435~phosphatidylinositol phospholipase C activity	4	0.816327	0.0214344	EDNRA, F2RL2, PLCD3, CCL5	376	27	16881	6.6513	0.999998	0.61575	27.4798
GOTERM_MF_DIRECT	GO:0042056~chemoattractant activity	4	0.816327	0.0214344	SAA2, SAA1, VEGFA, CCL5	376	27	16881	6.6513	0.999998	0.61575	27.4798
GOTERM_MF_DIRECT	GO:0004888~transmembrane signaling receptor activity	11	2.2449	0.0216014	DCC, ICAM1, IL1R1, OR2A7, TNFRSF10D, DNER, CLEC2D, TLR2, BCAM, SELE, GLP1R	376	214	16881	2.30775	0.999999	0.593321	27.6632
GOTERM_MF_DIRECT	GO:0030246~carbohydrate binding	10	2.04082	0.031277	GBE1, C4B, H6PD, GFPT2, FBXO2, CLEC2D, CHI3L1, CHI3L2, GALNT18, GALNT14	376	196	16881	2.29063	1	0.706938	37.5757
GOTERM_MF_DIRECT	GO:0003777~microtubule motor activity	6	1.22449	0.032668	DNALI1, KIF27, DNHD1, KIF21A, DNAH7, DNAH6	376	80	16881	3.36722	1	0.701029	38.8917
GOTERM_MF_DIRECT	GO:0005507~copper ion binding	5	1.02041	0.0356251	ANG, HEPHL1, MOXD1, SOD3, AOC3	376	56	16881	4.0086	1	0.712187	41.604
GOTERM_MF_DIRECT	GO:0004222~metalloendopeptidase activity	7	1.42857	0.040274	MMP10, ECE1, MMP9, MMP14, MMP3, PHEX, MMP1	376	113	16881	2.78119	1	0.737387	45.6421
GOTERM_MF_DIRECT	GO:0005161~platelet-derived growth factor receptor binding	3	0.612245	0.0427033	IL1R1, VEGFA, ITGB3	376	15	16881	8.97926	1	0.74038	47.6472
GOTERM_MF_DIRECT	GO:0004033~aldo-keto reductase (NADP) activity	3	0.612245	0.0427033	AKR1C3, AKR1B10, AKR1B1	376	15	16881	8.97926	1	0.74038	47.6472
GOTERM_MF_DIRECT	GO:0045550~geranylgeranyl reductase activity	2	0.408163	0.0439365	AKR1C3, AKR1B10	376	2	16881	44.8963	1	0.733466	48.6384
GOTERM_MF_DIRECT	GO:0038062~protein tyrosine kinase collagen receptor activity	2	0.408163	0.0439365	DDR1, DDR2	376	2	16881	44.8963	1	0.733466	48.6384
GOTERM_MF_DIRECT	GO:0005518~collagen binding	5	1.02041	0.0441891	DDR1, LUM, MMP9, TGFBI, DDR2	376	60	16881	3.74136	1	0.719049	48.8393
GOTERM_MF_DIRECT	GO:0004714~transmembrane receptor protein tyrosine kinase activity	4	0.816327	0.0517769	DDR1, NTRK2, DDR2, KDR	376	38	16881	4.72592	1	0.76034	54.5424
GOTERM_MF_DIRECT	GO:0005112~Notch binding	3	0.612245	0.0595847	CNTN6, DNER, DLL4	376	18	16881	7.48271	1	0.794419	59.7877
GOTERM_MF_DIRECT	GO:0005516~calmodulin binding	9	1.83673	0.0610118	SLC8A3, AEBP1, ENKUR, MYO1E, SPHK1, SPATA17, RGS16, CACNA1C, MYLK	376	189	16881	2.13792	1	0.78906	60.6832
GOTERM_MF_DIRECT	GO:0004487~methylenetetrahydrofolate dehydrogenase (NAD+) activity	2	0.408163	0.0651773	MTHFD2, MTHFD2L	376	3	16881	29.9309	1	0.798508	63.1918
GOTERM_MF_DIRECT	GO:0047086~ketosteroid monooxygenase activity	2	0.408163	0.0651773	AKR1C3, AKR1C2	376	3	16881	29.9309	1	0.798508	63.1918
GOTERM_MF_DIRECT	GO:0031727~CCR2 chemokine receptor binding	2	0.408163	0.0651773	CCL2, CCL7	376	3	16881	29.9309	1	0.798508	63.1918
GOTERM_MF_DIRECT	GO:0047718~indanol dehydrogenase activity	2	0.408163	0.0651773	AKR1C3, AKR1B10	376	3	16881	29.9309	1	0.798508	63.1918
GOTERM_MF_DIRECT	GO:0047045~testosterone 17-beta-dehydrogenase (NADP+) activity	2	0.408163	0.0651773	AKR1C3, HSD17B14	376	3	16881	29.9309	1	0.798508	63.1918
GOTERM_MF_DIRECT	GO:0008373~sialyltransferase activity	3	0.612245	0.0656428	ST3GAL4, ST8SIA5, ST6GALNAC2	376	19	16881	7.08889	1	0.788615	63.4627
GOTERM_MF_DIRECT	GO:0005178~integrin binding	6	1.22449	0.0847201	ICAM1, FBLN1, TGFBI, CX3CL1, MMP14, KDR	376	105	16881	2.5655	1	0.858277	73.0918
GOTERM_MF_DIRECT	GO:0004329~formate-tetrahydrofolate ligase activity	2	0.408163	0.0859474	MTHFD2, MTHFD2L	376	4	16881	22.4481	1	0.852673	73.622
GOTERM_MF_DIRECT	GO:0018636~phenanthrene 9,10-monooxygenase activity	2	0.408163	0.0859474	AKR1C3, AKR1C2	376	4	16881	22.4481	1	0.852673	73.622
GOTERM_MF_DIRECT	GO:0004740~pyruvate dehydrogenase (acetyl-transferring) kinase activity	2	0.408163	0.0859474	PDK1, PDK3	376	4	16881	22.4481	1	0.852673	73.622
GOTERM_MF_DIRECT	GO:0004477~methenyltetrahydrofolate cyclohydrolase activity	2	0.408163	0.0859474	MTHFD2, MTHFD2L	376	4	16881	22.4481	1	0.852673	73.622
GOTERM_MF_DIRECT	GO:0004488~methylenetetrahydrofolate dehydrogenase (NADP+) activity	2	0.408163	0.0859474	MTHFD2, MTHFD2L	376	4	16881	22.4481	1	0.852673	73.622
GOTERM_MF_DIRECT	GO:0047115~trans-1,2-dihydrobenzene-1,2-diol dehydrogenase activity	2	0.408163	0.0859474	AKR1C3, AKR1C2	376	4	16881	22.4481	1	0.852673	73.622
GOTERM_MF_DIRECT	GO:0003873~6-phosphofructo-2-kinase activity	2	0.408163	0.0859474	PFKFB4, PFKFB3	376	4	16881	22.4481	1	0.852673	73.622
GOTERM_MF_DIRECT	GO:0015171~amino acid transmembrane transporter activity	4	0.816327	0.0862442	SLC6A6, SLC38A6, SLC6A16, SLC43A2	376	47	16881	3.82096	1	0.844008	73.7487
GOTERM_MF_DIRECT	GO:0032452~histone demethylase activity	3	0.612245	0.0917127	UTY, KDM3A, KDM5D	376	23	16881	5.85604	1	0.853053	75.9844
GOTERM_MF_DIRECT	GO:0005200~structural constituent of cytoskeleton	6	1.22449	0.0984834	FRMD3, KRT6A, KRT6B, KRT17, KRT5, KRT14	376	110	16881	2.44889	1	0.86497	78.5065
