# Supplementary material for: Pathological molecular mechanism of symptomatic late-onset Fuchs endothelial corneal dystrophy by bioinformatic analysis
Source: PLoS One. 2018 May 22;13(5):e0197750. doi: 10.1371/journal.pone.0197750 (PMC5963778; doi:10.1371/journal.pone.0197750)
Supplement: S2 Table — (XLSX) [file pone.0197750.s003.xlsx]

## Sheet: KEGG
Category	Term	Count	%	PValue	Genes	List Total	Pop Hits	Pop Total	Fold Enrichment	Bonferroni	Benjamini	FDR
KEGG_PATHWAY	hsa05150:Staphylococcus aureus infection	29	2.75928	6.44396e-20	HLA-DQB1, C3AR1, MASP1, C3, C1R, ITGB2, FPR3, C1S, HLA-DMB, HLA-DMA, C1QC, ITGAM, FCGR1A, CFH, HLA-DRB5, HLA-DPB1, FCGR3A, SELPLG, ICAM1, CFB, C4B, HLA-DQA2, HLA-DQA1, C1QA, C1QB, FCGR2B, HLA-DPA1, FCGR2A, HLA-DRA	444	54	6910	8.35794	1.63032e-17	1.63032e-17	8.38703e-17
KEGG_PATHWAY	hsa05323:Rheumatoid arthritis	31	2.94957	5.75135e-15	HLA-DQB1, CCL2, CSF1, IL18, TLR2, CXCL8, ITGB2, IL15, HLA-DMB, CCL5, MMP3, HLA-DMA, MMP1, TGFB2, CCL20, TEK, HLA-DRB5, ANGPT1, HLA-DPB1, CD28, ICAM1, IL6, FLT1, HLA-DQA2, HLA-DQA1, CD86, JUN, VEGFA, HLA-DPA1, ATP6V0A4, HLA-DRA	444	88	6910	5.48244	1.46061e-12	7.30305e-13	7.51621e-12
KEGG_PATHWAY	hsa04668:TNF signaling pathway	29	2.75928	5.29247e-11	CXCL1, PIK3CG, ICAM1, IL6, CCL2, PTGS2, SOCS3, MMP9, CSF1, CXCL2, EDN1, NFKBIA, CREB5, IL15, CX3CL1, MMP3, CCL5, MMP14, BIRC3, JUNB, LIF, RPS6KA5, CCL20, JUN, MAP3K8, BCL3, PIK3R3, TNFAIP3, SELE	444	106	6910	4.25782	1.33899e-08	4.46331e-09	6.88832e-08
KEGG_PATHWAY	hsa05140:Leishmaniasis	22	2.09324	1.51181e-09	HLA-DQB1, PTGS2, NCF2, C3, NCF4, TLR2, NFKBIA, ITGB2, HLA-DMB, HLA-DMA, HLA-DQA2, ITGAM, HLA-DQA1, TGFB2, FCGR1A, JUN, HLA-DRB5, HLA-DPA1, FCGR2A, HLA-DPB1, FCGR3A, HLA-DRA	444	71	6910	4.82236	3.82488e-07	9.5622e-08	1.96767e-06
KEGG_PATHWAY	hsa04145:Phagosome	30	2.85442	9.09645e-08	HLA-DQB1, MSR1, C3, TLR2, C1R, ITGB2, ITGB3, HLA-DMB, HLA-DMA, ITGAM, FCGR1A, HLA-DRB5, HLA-DPB1, FCGR3A, TUBA1A, MRC1, NCF2, OLR1, NCF4, COLEC12, HLA-DQA2, HLA-DQA1, CYBB, CORO1A, FCGR2B, TFRC, HLA-DPA1, FCGR2A, ATP6V0A4, HLA-DRA	444	153	6910	3.05158	2.30138e-05	4.60279e-06	0.000118393
KEGG_PATHWAY	hsa04151:PI3K-Akt signaling pathway	49	4.66223	1.88007e-07	FGF7, FGF9, EFNA1, OSMR, EFNA3, FGF11, TLR2, LPAR1, ANGPT1, GNG2, GNG4, PIK3CG, CDK6, BCL2L11, CCND1, CCND2, LPAR6, VEGFA, GNB4, COL1A1, FGFR2, CSF1, TNC, GNG11, ITGB3, BCL2L1, ITGB8, BCL2, TEK, IL2RG, PPP2R2B, PIK3R3, SPP1, CSF1R, FN1, IL6, FLT1, MET, IGF1, CREB5, COL4A6, EPHA2, COL4A5, KDR, ITGA9, LAMA1, PRLR, ITGA8, F2R	444	345	6910	2.21041	4.75646e-05	7.92759e-06	0.000244697
KEGG_PATHWAY	hsa04610:Complement and coagulation cascades	19	1.8078	1.9372e-07	C3AR1, MASP1, C4B, CFB, C3, C1R, C1S, C1QC, PLAUR, C1QA, C1QB, THBD, F5, SERPINA5, CFH, SERPINA1, CPB2, PROS1, F2R	444	69	6910	4.28548	4.901e-05	7.00158e-06	0.000252133
KEGG_PATHWAY	hsa04514:Cell adhesion molecules (CAMs)	28	2.66413	2.39015e-07	HLA-DQB1, CADM3, CLDN10, ITGB2, HLA-DMB, CDH3, HLA-DMA, ITGAM, ITGB8, HLA-DRB5, CD4, HLA-DPB1, NEGR1, SELPLG, CD28, ICAM1, PTPRC, PTPRF, HLA-DQA2, HLA-DQA1, PDCD1LG2, ITGA9, CD86, ITGA8, PECAM1, HLA-DPA1, SELE, HLA-DRA	444	142	6910	3.06877	6.04691e-05	7.55883e-06	0.000311086
KEGG_PATHWAY	hsa04380:Osteoclast differentiation	26	2.47383	6.26466e-07	PIK3CG, IL1R1, NCF2, SOCS3, TGFBR1, CSF1, NCF4, NFKBIA, FOSB, ITGB3, JUNB, TGFB2, CYBB, TNFRSF11B, FCGR2B, FCGR1A, JUN, LILRB4, FCGR2A, FCGR3A, NFATC2, PIK3R3, TREM2, TYROBP, LCP2, CSF1R	444	131	6910	3.08885	0.000158483	1.76105e-05	0.000815363
KEGG_PATHWAY	hsa05200:Pathways in cancer	51	4.85252	1.63753e-06	ADCY4, FGF7, PTGS2, FGF9, MMP9, FGF11, LPAR1, MMP2, MMP1, TGFB2, EDNRA, WNT4, CDKN2A, CDKN2B, GNG2, PLCB1, GNG4, PLCB2, PIK3CG, CDK6, CCND1, LPAR6, JUN, VEGFA, GNB4, FGFR2, DCC, EGLN3, CXCL8, NFKBIA, GNG11, BCL2L1, RASGRP3, BCL2, PIK3R3, FN1, CSF1R, BMP4, IL6, TGFBR1, MET, IGF1, BIRC3, FZD7, COL4A6, WNT2B, COL4A5, LAMA1, RASSF5, PTCH2, F2R	444	393	6910	2.01963	0.000414209	4.14286e-05	0.00213128
KEGG_PATHWAY	hsa05152:Tuberculosis	30	2.85442	2.20071e-06	HLA-DQB1, C3, IL18, TLR2, ITGB2, HLA-DMB, HLA-DMA, ITGAM, CD74, TGFB2, ITGAX, IL10RA, BCL2, FCGR1A, HLA-DRB5, FCER1G, HLA-DPB1, FCGR3A, IRAK2, MRC1, IL6, SPHK1, HLA-DQA2, HLA-DQA1, CORO1A, FCGR2B, HLA-DPA1, FCGR2A, ATP6V0A4, HLA-DRA	444	177	6910	2.63781	0.000556625	5.06151e-05	0.00286426
KEGG_PATHWAY	hsa05332:Graft-versus-host disease	12	1.14177	3.54165e-06	HLA-DQB1, IL6, CD86, HLA-DRB5, HLA-DPA1, HLA-DPB1, HLA-DMB, HLA-DMA, HLA-DQA2, HLA-DQA1, HLA-DRA, CD28	444	33	6910	5.6593	0.000895637	7.46671e-05	0.00460948
KEGG_PATHWAY	hsa05144:Malaria	14	1.33206	8.09434e-06	ICAM1, IL6, CCL2, IL18, MET, TLR2, ACKR1, CXCL8, ITGB2, HBA2, TGFB2, PECAM1, SELE, HBB	444	49	6910	4.44659	0.00204578	0.000157517	0.0105345
KEGG_PATHWAY	hsa05321:Inflammatory bowel disease (IBD)	16	1.52236	8.66203e-06	HLA-DQB1, IL6, IL18, TLR2, RORC, HLA-DMB, HLA-DMA, HLA-DQA2, HLA-DQA1, TGFB2, JUN, HLA-DRB5, IL2RG, HLA-DPA1, HLA-DPB1, HLA-DRA	444	64	6910	3.89077	0.0021891	0.000156524	0.0112733
KEGG_PATHWAY	hsa04015:Rap1 signaling pathway	32	3.04472	9.24369e-06	FGFR2, ADCY4, FGF7, FGF9, EFNA1, CSF1, EFNA3, FGF11, ITGB2, ITGB3, LPAR1, APBB1IP, ITGAM, RASGRP3, TEK, ANGPT1, PLCB1, PIK3R3, PLCB2, CSF1R, PIK3CG, FYB, FLT1, MET, IGF1, EPHA2, KDR, DOCK4, RASSF5, VEGFA, F2R, LCP2	444	210	6910	2.37151	0.00233593	0.000155899	0.0120303
KEGG_PATHWAY	hsa05416:Viral myocarditis	15	1.42721	9.67837e-06	HLA-DQB1, ICAM1, CAV1, ITGB2, HLA-DMB, HLA-DMA, HLA-DQA2, HLA-DQA1, CCND1, CD86, HLA-DRB5, HLA-DPA1, HLA-DPB1, HLA-DRA, CD28	444	57	6910	4.09554	0.00244564	0.000153028	0.012596
KEGG_PATHWAY	hsa04672:Intestinal immune network for IgA production	13	1.23692	2.7625e-05	HLA-DQB1, IL6, CD86, HLA-DRB5, HLA-DPA1, IL15, HLA-DPB1, HLA-DMB, HLA-DMA, HLA-DQA2, HLA-DQA1, HLA-DRA, CD28	444	47	6910	4.30468	0.00696486	0.000411046	0.0359489
KEGG_PATHWAY	hsa05310:Asthma	10	0.951475	7.17868e-05	HLA-DQB1, HLA-DRB5, FCER1G, HLA-DPA1, HLA-DPB1, HLA-DMB, HLA-DMA, HLA-DQA2, HLA-DQA1, HLA-DRA	444	30	6910	5.18769	0.0179988	0.00100853	0.0933927
KEGG_PATHWAY	hsa05330:Allograft rejection	11	1.04662	7.66753e-05	HLA-DQB1, CD86, HLA-DRB5, HLA-DPA1, HLA-DPB1, HLA-DMB, HLA-DMA, HLA-DQA2, HLA-DQA1, HLA-DRA, CD28	444	37	6910	4.62686	0.0192126	0.00102051	0.0997495
KEGG_PATHWAY	hsa05164:Influenza A	26	2.47383	0.000107295	HLA-DQB1, CCL2, IL18, NFKBIA, TLR3, CXCL8, OAS1, OAS2, HLA-DMB, CCL5, TLR7, HLA-DMA, HLA-DRB5, HLA-DPB1, CASP1, PIK3R3, PIK3CG, ICAM1, IL6, SOCS3, HLA-DQA2, HLA-DQA1, TNFRSF10D, JUN, HLA-DPA1, HLA-DRA	444	174	6910	2.32552	0.0267819	0.00135643	0.139558
KEGG_PATHWAY	hsa04940:Type I diabetes mellitus	11	1.04662	0.000242403	HLA-DQB1, CD86, HLA-DRB5, HLA-DPA1, HLA-DPB1, HLA-DMB, HLA-DMA, HLA-DQA2, HLA-DQA1, HLA-DRA, CD28	444	42	6910	4.07604	0.0594923	0.00291648	0.315037
KEGG_PATHWAY	hsa05133:Pertussis	15	1.42721	0.000243045	IL6, C4B, C3, CXCL8, C1R, ITGB2, C1S, C1QC, ITGAM, C1QA, C1QB, JUN, IRF8, IRF1, CASP1	444	75	6910	3.11261	0.0596451	0.00279146	0.31587
KEGG_PATHWAY	hsa05142:Chagas disease (American trypanosomiasis)	18	1.71265	0.000292833	PIK3CG, IL6, CCL2, C3, TGFBR1, TLR2, CXCL8, NFKBIA, CCL5, C1QC, TGFB2, C1QA, C1QB, JUN, PLCB1, PPP2R2B, PIK3R3, PLCB2	444	104	6910	2.69361	0.071419	0.00321645	0.380462
KEGG_PATHWAY	hsa05322:Systemic lupus erythematosus	21	1.9981	0.000311545	HLA-DQB1, C4B, C3, C1R, C1S, HLA-DMB, HLA-DMA, HLA-DQA2, C1QC, HLA-DQA1, C1QA, C1QB, CD86, FCGR1A, HLA-DRB5, HLA-DPA1, FCGR2A, HLA-DPB1, FCGR3A, HLA-DRA, CD28	444	134	6910	2.43899	0.0758059	0.00327933	0.404728
KEGG_PATHWAY	hsa04062:Chemokine signaling pathway	26	2.47383	0.00031222	CXCL1, ADCY4, CCL2, CCR1, PREX1, CXCL2, CXCL8, NFKBIA, GNG11, CX3CL1, CCL5, CCL7, DOCK2, CCL20, GNG2, GNG4, PLCB1, PIK3R3, PLCB2, PIK3CG, HCK, VAV1, ELMO1, CXCL14, CX3CR1, GNB4	444	186	6910	2.17548	0.0759639	0.00315518	0.405604
KEGG_PATHWAY	hsa04060:Cytokine-cytokine receptor interaction	30	2.85442	0.000321817	IL1R1, CCL2, OSMR, CCR1, CSF1, IL18, GDF5, CXCL8, CX3CL1, IL15, CCL5, CCL7, TGFB2, IL17RB, LIF, TNFRSF11B, CCL20, IL10RA, IL2RG, CSF1R, IL6, FLT1, TGFBR1, MET, KDR, TNFSF8, PRLR, CXCL14, VEGFA, CX3CR1	444	230	6910	2.02996	0.0782054	0.00312713	0.418047
KEGG_PATHWAY	hsa05320:Autoimmune thyroid disease	12	1.14177	0.000364138	HLA-DQB1, CD86, HLA-DRB5, HLA-DPA1, HLA-DPB1, HLA-DMB, HLA-DMA, TSHR, HLA-DQA2, HLA-DQA1, HLA-DRA, CD28	444	52	6910	3.59148	0.088026	0.00340691	0.472903
KEGG_PATHWAY	hsa05145:Toxoplasmosis	19	1.8078	0.000470663	PIK3CG, HLA-DQB1, TLR2, NFKBIA, BCL2L1, HLA-DMB, BIRC3, HLA-DMA, HLA-DQA2, HLA-DQA1, TGFB2, LAMA1, IL10RA, BCL2, HLA-DRB5, HLA-DPA1, HLA-DPB1, PIK3R3, HLA-DRA	444	118	6910	2.50592	0.112286	0.00424474	0.610854
KEGG_PATHWAY	hsa04510:Focal adhesion	27	2.56898	0.000641103	CAV1, TNC, ITGB3, ITGB8, BCL2, PIK3R3, SPP1, FN1, PIK3CG, FLT1, MYLK4, MET, IGF1, BIRC3, VAV1, COL4A6, KDR, COL4A5, ITGA9, LAMA1, CCND1, CCND2, ITGA8, JUN, VEGFA, COL1A1, MYLK	444	206	6910	2.03982	0.149772	0.00557924	0.831211
KEGG_PATHWAY	hsa05166:HTLV-I infection	31	2.94957	0.00088569	HLA-DQB1, ADCY4, IL1R1, NFKBIA, ITGB2, BCL2L1, IL15, HLA-DMB, HLA-DMA, TGFB2, WNT4, CDKN2A, CDKN2B, HLA-DRB5, IL2RG, HLA-DPB1, PIK3R3, NFATC2, PIK3CG, ICAM1, IL6, TGFBR1, HLA-DQA2, HLA-DQA1, FZD7, WNT2B, CCND1, CCND2, JUN, HLA-DPA1, HLA-DRA	444	256	6910	1.88459	0.200828	0.00744478	1.14664
KEGG_PATHWAY	hsa04970:Salivary secretion	15	1.42721	0.00102903	KCNMA1, ADCY4, SLC12A2, BST1, AQP5, LYZ, CST2, CST1, PRKG1, ITPR2, CST4, GUCY1A2, PLCB1, PLCB2, DMBT1	444	86	6910	2.71449	0.229317	0.0083673	1.33106
KEGG_PATHWAY	hsa05146:Amoebiasis	17	1.61751	0.00107757	PIK3CG, IL1R1, IL6, TLR2, CXCL8, ITGB2, ITGAM, COL4A6, COL4A5, TGFB2, LAMA1, SERPINB2, COL1A1, PIK3R3, PLCB1, PLCB2, FN1	444	106	6910	2.49596	0.238734	0.0084879	1.39345
KEGG_PATHWAY	hsa04066:HIF-1 signaling pathway	16	1.52236	0.0013236	PDK1, PIK3CG, IL6, FLT1, PFKFB3, EDN1, HK2, EGLN3, IGF1, CYBB, TFRC, BCL2, TEK, VEGFA, ANGPT1, PIK3R3	444	98	6910	2.54091	0.284727	0.0101029	1.70907
KEGG_PATHWAY	hsa04611:Platelet activation	19	1.8078	0.00150434	PIK3CG, ADCY4, TBXAS1, MYLK4, ITGB3, PRKG1, APBB1IP, ITPR2, P2RY12, GUCY1A2, FCER1G, FCGR2A, COL1A1, PLCB1, PIK3R3, PLCB2, MYLK, F2R, LCP2	444	130	6910	2.2746	0.316742	0.0111399	1.94035
KEGG_PATHWAY	hsa05134:Legionellosis	11	1.04662	0.00197307	CXCL1, IL6, C3, IL18, CXCL2, TLR2, CXCL8, NFKBIA, ITGB2, CASP1, ITGAM	444	54	6910	3.17025	0.393276	0.0141752	2.5378
KEGG_PATHWAY	hsa05205:Proteoglycans in cancer	25	2.37869	0.00206543	CAV1, LUM, MMP9, TLR2, ITGB3, MMP2, TGFB2, WNT4, ANK1, GPC3, ANK2, PIK3R3, FN1, PIK3CG, MET, HSPG2, IGF1, FZD7, WNT2B, ITPR2, PLAUR, KDR, CCND1, VEGFA, HBEGF	444	200	6910	1.94538	0.407316	0.0144253	2.65512
KEGG_PATHWAY	hsa04640:Hematopoietic cell lineage	14	1.33206	0.00274416	CD9, IL6, CD37, IL1R1, TFRC, FCGR1A, CSF1, HLA-DRB5, CD4, ITGB3, CD24, ITGAM, CSF1R, HLA-DRA	444	85	6910	2.56333	0.501039	0.0186145	3.51332
KEGG_PATHWAY	hsa05222:Small cell lung cancer	14	1.33206	0.00274416	PIK3CG, PTGS2, NFKBIA, CDK6, BCL2L1, BIRC3, COL4A6, COL4A5, LAMA1, CCND1, CDKN2B, BCL2, PIK3R3, FN1	444	85	6910	2.56333	0.501039	0.0186145	3.51332
KEGG_PATHWAY	hsa04360:Axon guidance	18	1.71265	0.00290526	DCC, PLXNC1, PLXNA1, PLXNA2, EFNA1, MET, EFNA3, EPHA2, SLIT2, EPHB1, SEMA5A, RND1, SEMA3F, SEMA3C, ROBO2, SEMA3B, NFATC2, SRGAP2	444	127	6910	2.20579	0.521022	0.0191846	3.71599
KEGG_PATHWAY	hsa05168:Herpes simplex infection	23	2.18839	0.00305489	HLA-DQB1, IL6, CCL2, C3, SOCS3, TAF9B, TLR2, NFKBIA, TLR3, OAS1, OAS2, IL15, HLA-DMB, CCL5, HLA-DMA, HLA-DQA2, CD74, HLA-DQA1, JUN, HLA-DRB5, HLA-DPA1, HLA-DPB1, HLA-DRA	444	183	6910	1.95601	0.538868	0.0196523	3.90388
KEGG_PATHWAY	hsa00360:Phenylalanine metabolism	6	0.570885	0.0034387	MAOA, ALDH1A3, MAOB, HPD, ALDH3A1, AOC3	444	17	6910	5.49285	0.581672	0.0215516	4.38428
KEGG_PATHWAY	hsa05219:Bladder cancer	9	0.856327	0.00391729	RPS6KA5, CCND1, CDKN2A, MMP9, VEGFA, CXCL8, HBEGF, MMP2, MMP1	444	41	6910	3.41628	0.629544	0.023929	4.9802
KEGG_PATHWAY	hsa05143:African trypanosomiasis	8	0.76118	0.00421793	ICAM1, IL6, IL18, HBA2, PLCB1, HBB, PLCB2, SELE	444	33	6910	3.77286	0.656783	0.0251403	5.35279
KEGG_PATHWAY	hsa04725:Cholinergic synapse	16	1.52236	0.00458403	PIK3CG, ADCY4, GNG11, CREB5, KCNJ3, ITPR2, KCNQ5, BCL2, SLC18A3, GNG2, GNB4, GNG4, PLCB1, PIK3R3, CACNA1C, PLCB2	444	111	6910	2.24332	0.687273	0.026671	5.8047
KEGG_PATHWAY	hsa04014:Ras signaling pathway	26	2.47383	0.00503731	FGFR2, PIK3CG, FGF7, FLT1, EFNA1, FGF9, CSF1, EFNA3, MET, FGF11, IGF1, GNG11, BCL2L1, EPHA2, KDR, RASSF5, RASGRP3, TEK, VEGFA, GNB4, GNG2, ANGPT1, PIK3R3, GNG4, PLA2G5, CSF1R	444	226	6910	1.79044	0.721311	0.0286202	6.36144
KEGG_PATHWAY	hsa05202:Transcriptional misregulation in cancer	21	1.9981	0.00517746	MEF2C, NFKBIZ, IL6, FLT1, UTY, MMP9, MET, CXCL8, IGF1, BCL2L1, SIX4, MMP3, ITGAM, MLF1, CD86, CCND2, FCGR1A, ETV1, IGFBP3, HPGD, CSF1R	444	168	6910	1.94538	0.731069	0.0287627	6.53297
KEGG_PATHWAY	hsa04621:NOD-like receptor signaling pathway	10	0.951475	0.00765228	IL6, CCL2, IL18, CXCL8, NFKBIA, CARD6, CCL5, BIRC3, TNFAIP3, CASP1	444	55	6910	2.82965	0.856794	0.0413693	9.51445
KEGG_PATHWAY	hsa04022:cGMP-PKG signaling pathway	20	1.90295	0.00959275	SLC8A3, MEF2C, KCNMA1, PIK3CG, ADCY4, SLC8A1, ADORA3, MYLK4, CREB5, PRKG1, ITPR2, EDNRA, PDE5A, GUCY1A2, PLCB1, PIK3R3, NFATC2, CACNA1C, PLCB2, MYLK	444	166	6910	1.87507	0.912724	0.0505637	11.7905
KEGG_PATHWAY	hsa04726:Serotonergic synapse	15	1.42721	0.0110382	PTGS2, MAOA, MAOB, GNG11, KCNJ3, ITPR2, CYP4X1, SLC18A2, GNG2, GNB4, GNG4, CACNA1C, HTR1D, PLCB1, PLCB2	444	111	6910	2.10312	0.939687	0.0568258	13.4515
KEGG_PATHWAY	hsa04728:Dopaminergic synapse	16	1.52236	0.0164897	MAOA, MAOB, KIF5C, GNG11, CREB5, KCNJ3, ITPR2, PPP1R1B, SLC18A2, GNG2, GNB4, GNG4, PLCB1, PPP2R2B, CACNA1C, PLCB2	444	128	6910	1.94538	0.985104	0.0822684	19.4593
KEGG_PATHWAY	hsa04713:Circadian entrainment	13	1.23692	0.0177014	ADCY4, ADCYAP1R1, GNG11, PRKG1, KCNJ3, RPS6KA5, GUCY1A2, GNG2, GNB4, CACNA1C, PLCB1, GNG4, PLCB2	444	95	6910	2.12968	0.989095	0.086408	20.7413
KEGG_PATHWAY	hsa04612:Antigen processing and presentation	11	1.04662	0.0224471	HLA-DQB1, HLA-DRB5, CD4, HLA-DPA1, HLA-DPB1, HLA-DMB, HLA-DMA, HLA-DQA2, CD74, HLA-DQA1, HLA-DRA	444	76	6910	2.25255	0.996798	0.106513	25.583
KEGG_PATHWAY	hsa04512:ECM-receptor interaction	12	1.14177	0.0224747	ITGA9, LAMA1, ITGB8, TNC, ITGA8, HSPG2, COL1A1, ITGB3, COL4A6, SPP1, COL4A5, FN1	444	87	6910	2.14663	0.99682	0.104699	25.6104
KEGG_PATHWAY	hsa05162:Measles	16	1.52236	0.0226429	PIK3CG, IL6, TLR2, NFKBIA, OAS1, CDK6, OAS2, TLR7, CCND1, FCGR2B, TNFRSF10D, CCND2, IL2RG, PIK3R3, TNFAIP3, CD28	444	133	6910	1.87225	0.996956	0.103566	25.7767
KEGG_PATHWAY	hsa05161:Hepatitis B	17	1.61751	0.0228269	PIK3CG, IL6, TGFBR1, MMP9, HSPG2, TLR2, CXCL8, NFKBIA, TLR3, CDK6, CREB5, TGFB2, CCND1, JUN, BCL2, PIK3R3, NFATC2	444	145	6910	1.82463	0.997097	0.102541	25.9584
KEGG_PATHWAY	hsa04978:Mineral absorption	8	0.76118	0.0258418	HMOX1, MT2A, MT1E, STEAP2, MT1H, SLC40A1, MT1X, MT1G	444	46	6910	2.70662	0.998672	0.113466	28.8772
KEGG_PATHWAY	hsa05030:Cocaine addiction	8	0.76118	0.035221	BDNF, PPP1R1B, JUN, MAOA, MAOB, SLC18A2, CREB5, FOSB	444	49	6910	2.54091	0.999885	0.149553	37.292
KEGG_PATHWAY	hsa05218:Melanoma	10	0.951475	0.0364981	PIK3CG, CCND1, CDKN2A, FGF7, FGF9, MET, FGF11, IGF1, CDK6, PIK3R3	444	71	6910	2.19198	0.999918	0.152132	38.3638
KEGG_PATHWAY	hsa04620:Toll-like receptor signaling pathway	13	1.23692	0.037978	PIK3CG, IL6, CD86, JUN, MAP3K8, TLR2, CXCL8, TLR3, NFKBIA, CCL5, PIK3R3, TLR7, SPP1	444	106	6910	1.90868	0.999944	0.155399	39.5847
KEGG_PATHWAY	hsa04670:Leukocyte transendothelial migration	14	1.33206	0.0382637	PIK3CG, ICAM1, RASSF5, CYBB, NCF2, MMP9, NCF4, PECAM1, CLDN10, ITGB2, PIK3R3, MMP2, VAV1, ITGAM	444	118	6910	1.84647	0.999948	0.154055	39.8178
KEGG_PATHWAY	hsa04666:Fc gamma R-mediated phagocytosis	11	1.04662	0.04137	PIK3CG, PTPRC, DOCK2, FCGR2B, FCGR1A, HCK, SPHK1, FCGR2A, INPP5D, PIK3R3, VAV1	444	84	6910	2.03802	0.999977	0.163187	42.2992
KEGG_PATHWAY	hsa04921:Oxytocin signaling pathway	17	1.61751	0.0455478	PIK3CG, MEF2C, ADCY4, PTGS2, MYLK4, RCAN1, KCNJ3, ITPR2, CCND1, JUN, GUCY1A2, PLCB1, PIK3R3, NFATC2, CACNA1C, PLCB2, MYLK	444	158	6910	1.67451	0.999992	0.175806	45.4878
KEGG_PATHWAY	hsa04924:Renin secretion	9	0.856327	0.0505679	EDNRA, KCNMA1, AGT, ADCYAP1R1, GUCY1A2, PLCB1, CACNA1C, PLCB2, ITPR2	444	64	6910	2.18856	0.999998	0.190833	49.1038
KEGG_PATHWAY	hsa04915:Estrogen signaling pathway	12	1.14177	0.0512308	PIK3CG, ADCY4, JUN, MMP9, HBEGF, CREB5, PLCB1, PIK3R3, PLCB2, KCNJ3, MMP2, ITPR2	444	99	6910	1.88643	0.999998	0.190383	49.5644
KEGG_PATHWAY	hsa05212:Pancreatic cancer	9	0.856327	0.0545905	PIK3CG, CCND1, CDKN2A, TGFBR1, VEGFA, CDK6, BCL2L1, PIK3R3, TGFB2	444	65	6910	2.15489	0.999999	0.199018	51.8401
KEGG_PATHWAY	hsa00340:Histidine metabolism	5	0.475737	0.0559384	ASPA, MAOA, ALDH1A3, MAOB, ALDH3A1	444	23	6910	3.38327	1	0.20073	52.7261
KEGG_PATHWAY	hsa04723:Retrograde endocannabinoid signaling	12	1.14177	0.0577108	ADCY4, NAPEPLD, PTGS2, GNB4, GNG2, GNG11, GNG4, PLCB1, CACNA1C, PLCB2, KCNJ3, ITPR2	444	101	6910	1.84908	1	0.203768	53.8684
KEGG_PATHWAY	hsa04724:Glutamatergic synapse	13	1.23692	0.0604846	ADCY4, SLC1A2, SLC1A3, GRIK4, GNB4, GNG2, GNG11, GNG4, PLCB1, CACNA1C, PLCB2, KCNJ3, ITPR2	444	114	6910	1.77474	1	0.2099	55.6049
KEGG_PATHWAY	hsa04919:Thyroid hormone signaling pathway	13	1.23692	0.0604846	PIK3CG, SLC16A2, WNT4, CCND1, DIO2, THRB, SLC16A10, PLCD3, RCAN1, ITGB3, PLCB1, PIK3R3, PLCB2	444	114	6910	1.77474	1	0.2099	55.6049
KEGG_PATHWAY	hsa00350:Tyrosine metabolism	6	0.570885	0.0702543	MAOA, ALDH1A3, MAOB, HPD, ALDH3A1, AOC3	444	35	6910	2.66795	1	0.237401	61.252
KEGG_PATHWAY	hsa04662:B cell receptor signaling pathway	9	0.856327	0.0726857	PIK3CG, FCGR2B, RASGRP3, JUN, NFKBIA, INPP5D, NFATC2, PIK3R3, VAV1	444	69	6910	2.02996	1	0.241715	62.5503
KEGG_PATHWAY	hsa04270:Vascular smooth muscle contraction	13	1.23692	0.0783177	KCNMA1, ADCY4, MYLK4, PRKCH, PRKG1, ITPR2, EDNRA, GUCY1A2, CACNA1C, PLCB1, PLCB2, MYLK, PLA2G5	444	119	6910	1.70017	1	0.255291	65.405
KEGG_PATHWAY	hsa04810:Regulation of actin cytoskeleton	20	1.90295	0.082578	FGFR2, PIK3CG, FGF7, FGF9, MYLK4, FGF11, NCKAP1L, IQGAP2, ITGB2, ITGB3, VAV1, ITGAM, ITGA9, ITGAX, ITGB8, ITGA8, PIK3R3, MYLK, FN1, F2R	444	211	6910	1.47517	1	0.264437	67.4295
KEGG_PATHWAY	hsa05220:Chronic myeloid leukemia	9	0.856327	0.0883875	PIK3CG, CCND1, CDKN2A, TGFBR1, NFKBIA, CDK6, BCL2L1, PIK3R3, TGFB2	444	72	6910	1.94538	1	0.2776	70.0141
KEGG_PATHWAY	hsa04913:Ovarian steroidogenesis	7	0.666032	0.0912472	AKR1C3, ADCY4, CYP1B1, CYP1A1, PTGS2, IGF1, BMP6	444	49	6910	2.22329	1	0.282233	71.2156
